# Supplementary material for: Signaling Transduction Pathways and G-Protein-Coupled Receptors in Different Stages of the Embryonic Diapause Termination Process in Artemia
Source: Curr Issues Mol Biol. 2024 Apr 20;46(4):3676–93. doi: 10.3390/cimb46040229 (PMC11049050; doi:10.3390/cimb46040229)
Supplement: Supplementary file 1 [file cimb-46-00229-s001.zip › Supplementary file S1.xlsx]

## Sheet: R30-D0
integrated gene	GO_accession	Description	Term_type	GO_accession	Description	Term_type	GO_accession	Description	Term_type
evm.TU.ctg12.7	GO:0006464;GO:0036211;GO:0043412;GO:0008150;GO:0006468;GO:0009987;GO:0043170;GO:0019538;GO:1901564;GO:0006807;GO:0071704;GO:0006796;GO:0006793;GO:0016310;GO:0044260;GO:0044238;GO:0044267;GO:0044237;GO:0008152;	cellular protein modification process;protein modification process;macromolecule modification;biological_process;protein phosphorylation;cellular process;macromolecule metabolic process;protein metabolic process;organonitrogen compound metabolic process;nitrogen compound metabolic process;organic substance metabolic process;phosphate-containing compound metabolic process;phosphorus metabolic proc…	biological_process	GO:0005488;GO:0003674;GO:1901363;GO:0097159;GO:0097367;GO:0004672;GO:0016772;GO:0008144;GO:0016773;GO:0017076;GO:0016301;GO:0043167;GO:0035639;GO:0032555;GO:0030554;GO:0032553;GO:0032559;GO:0000166;GO:1901265;GO:0005524;GO:0043168;GO:0036094;GO:0016740;GO:0003824;	binding;molecular_function;heterocyclic compound binding;organic cyclic compound binding;carbohydrate derivative binding;protein kinase activity;transferase activity, transferring phosphorus-containing groups;drug binding;phosphotransferase activity, alcohol group as acceptor;purine nucleotide binding;kinase activity;ion binding;purine ribonucleoside triphosphate binding;purine ribonucleotide bin…	molecular_function	GO:0016020;GO:0005575;	membrane;cellular_component;	cellular_component
evm.TU.ctg395.6	GO:0050794;GO:0050789;GO:0065007;GO:0051301;GO:0008150;GO:0051302;GO:0009987;	regulation of cellular process;regulation of biological process;biological regulation;cell division;biological_process;regulation of cell division;cellular process;	biological_process	GO:0003674;GO:0009055;GO:0016491;GO:0003824;	molecular_function;electron carrier activity;oxidoreductase activity;catalytic activity;	molecular_function	GO:0016021;GO:0031224;GO:0016020;GO:0005575;GO:0005911;GO:0005921;GO:0044425;GO:0030054;	integral component of membrane;intrinsic component of membrane;membrane;cellular_component;cell-cell junction;gap junction;membrane part;cell junction;	cellular_component
evm.TU.ctg138.16	GO:0006351;GO:0097659;GO:0032774;GO:0034654;GO:0019438;GO:0018130;GO:1901362;GO:0016070;GO:0009059;GO:0034645;GO:0010467;GO:0008150;GO:0009987;GO:0043170;GO:0044271;GO:0090304;GO:0006807;GO:0006725;GO:1901576;GO:0071704;GO:0009058;GO:0046483;GO:0044249;GO:1901360;GO:0006139;GO:0044260;GO:0044238;GO:0034641;GO:0044237;GO:0008152;	transcription, DNA-templated;nucleic acid-templated transcription;RNA biosynthetic process;nucleobase-containing compound biosynthetic process;aromatic compound biosynthetic process;heterocycle biosynthetic process;organic cyclic compound biosynthetic process;RNA metabolic process;macromolecule biosynthetic process;cellular macromolecule biosynthetic process;gene expression;biological_process;cel…	biological_process	GO:0003677;GO:0005488;GO:0003676;GO:0003674;GO:0034062;GO:0005515;GO:1901363;GO:0097159;GO:0003899;GO:0016779;GO:0003774;GO:0097367;GO:0016772;GO:0016817;GO:0016818;GO:0008144;GO:0016462;GO:0017076;GO:0017111;GO:0043167;GO:0035639;GO:0032555;GO:0016787;GO:0030554;GO:0032553;GO:0032559;GO:0000166;GO:1901265;GO:0005524;GO:0043168;GO:0036094;GO:0016740;GO:0003824;	DNA binding;binding;nucleic acid binding;molecular_function;RNA polymerase activity;protein binding;heterocyclic compound binding;organic cyclic compound binding;DNA-directed RNA polymerase activity;nucleotidyltransferase activity;motor activity;carbohydrate derivative binding;transferase activity, transferring phosphorus-containing groups;hydrolase activity, acting on acid anhydrides;hydrolase a…	molecular_function	GO:0005575;GO:0005856;GO:0016459;GO:0015629;GO:0044430;GO:0044422;GO:0043228;GO:0044446;GO:0043232;GO:0032991;GO:0005623;GO:0044464;GO:0043226;GO:0005622;GO:0043229;GO:0044424;	cellular_component;cytoskeleton;myosin complex;actin cytoskeleton;cytoskeletal part;organelle part;non-membrane-bounded organelle;intracellular organelle part;intracellular non-membrane-bounded organelle;macromolecular complex;cell;cell part;organelle;intracellular;intracellular organelle;intracellular part;	cellular_component
evm.TU.ctg2333.1
evm.TU.ctg46.35
evm.TU.ctg224.8
evm.TU.ctg58.11							GO:0005575;GO:0005911;GO:0005921;GO:0030054;	cellular_component;cell-cell junction;gap junction;cell junction;	cellular_component
evm.TU.ctg90.9	GO:0050794;GO:0050789;GO:0065007;GO:0007154;GO:0023052;GO:0007165;GO:0051716;GO:0080090;GO:0051171;GO:0031323;GO:0009889;GO:0010556;GO:0031326;GO:2000112;GO:0060255;GO:0010468;GO:0051252;GO:0019222;GO:0006355;GO:1903506;GO:2001141;GO:0019219;GO:0006351;GO:0097659;GO:0032774;GO:0050896;GO:0034654;GO:0019438;GO:0018130;GO:1901362;GO:0009719;GO:0010033;GO:0009725;GO:0014070;GO:0033993;GO:0043401;GO:…	regulation of cellular process;regulation of biological process;biological regulation;cell communication;signaling;signal transduction;cellular response to stimulus;regulation of primary metabolic process;regulation of nitrogen compound metabolic process;regulation of cellular metabolic process;regulation of biosynthetic process;regulation of macromolecule biosynthetic process;regulation of cellu…	biological_process	GO:0003677;GO:0043565;GO:0005488;GO:0003676;GO:0003700;GO:0003674;GO:1901363;GO:0097159;GO:0008270;GO:0043169;GO:0046872;GO:0046914;GO:0043167;	DNA binding;sequence-specific DNA binding;binding;nucleic acid binding;transcription factor activity, sequence-specific DNA binding;molecular_function;heterocyclic compound binding;organic cyclic compound binding;zinc ion binding;cation binding;metal ion binding;transition metal ion binding;ion binding;	molecular_function	GO:0005575;GO:0005634;GO:0043231;GO:0043227;GO:0005623;GO:0044464;GO:0043226;GO:0005622;GO:0043229;GO:0044424;	cellular_component;nucleus;intracellular membrane-bounded organelle;membrane-bounded organelle;cell;cell part;organelle;intracellular;intracellular organelle;intracellular part;	cellular_component
evm.TU.ctg793.5				GO:0005488;GO:0003674;GO:0005515;GO:0030246;GO:0001871;GO:0030247;GO:2001070;	binding;molecular_function;protein binding;carbohydrate binding;pattern binding;polysaccharide binding;starch binding;	molecular_function
evm.TU.ctg634.8	GO:0050794;GO:0050789;GO:0065007;GO:0080090;GO:0051171;GO:0031323;GO:0009889;GO:0010556;GO:0031326;GO:2000112;GO:0060255;GO:0010468;GO:0051252;GO:0019222;GO:0006355;GO:1903506;GO:2001141;GO:0019219;GO:0006351;GO:0097659;GO:0032774;GO:0034654;GO:0019438;GO:0018130;GO:1901362;GO:0016070;GO:0009059;GO:0034645;GO:0010467;GO:0008150;GO:0009987;GO:0043170;GO:0044271;GO:0090304;GO:0006807;GO:0006725;GO:…	regulation of cellular process;regulation of biological process;biological regulation;regulation of primary metabolic process;regulation of nitrogen compound metabolic process;regulation of cellular metabolic process;regulation of biosynthetic process;regulation of macromolecule biosynthetic process;regulation of cellular biosynthetic process;regulation of cellular macromolecule biosynthetic proc…	biological_process	GO:0003677;GO:0005488;GO:0003676;GO:0003674;GO:0005515;GO:1901363;GO:0097159;GO:0046983;	DNA binding;binding;nucleic acid binding;molecular_function;protein binding;heterocyclic compound binding;organic cyclic compound binding;protein dimerization activity;	molecular_function
evm.TU.ctg313.4	GO:0008150;GO:0055114;GO:0008152;	biological_process;oxidation-reduction process;metabolic process;	biological_process	GO:0005488;GO:0003674;GO:1901363;GO:0097159;GO:0020037;GO:0016705;GO:0043169;GO:0046872;GO:0046914;GO:0046906;GO:0005506;GO:0016491;GO:0048037;GO:0043167;GO:0003824;	binding;molecular_function;heterocyclic compound binding;organic cyclic compound binding;heme binding;oxidoreductase activity, acting on paired donors, with incorporation or reduction of molecular oxygen;cation binding;metal ion binding;transition metal ion binding;tetrapyrrole binding;iron ion binding;oxidoreductase activity;cofactor binding;ion binding;catalytic activity;	molecular_function
evm.TU.ctg310.13_evm.TU.ctg310.12				GO:0005488;GO:0003674;GO:0005515;GO:0043169;GO:0046872;GO:0043167;	binding;molecular_function;protein binding;cation binding;metal ion binding;ion binding;	molecular_function
evm.TU.ctg325.20				GO:0005488;GO:0003674;GO:0005515;	binding;molecular_function;protein binding;	molecular_function
evm.TU.ctg62.4	GO:0050794;GO:0050789;GO:0065007;GO:0007154;GO:0023052;GO:0007165;GO:0051716;GO:0050896;GO:0048583;GO:0048523;GO:0010646;GO:0023051;GO:0009966;GO:0048519;GO:0008150;GO:0009987;GO:0009968;GO:0010648;GO:0023057;GO:0048585;	regulation of cellular process;regulation of biological process;biological regulation;cell communication;signaling;signal transduction;cellular response to stimulus;response to stimulus;regulation of response to stimulus;negative regulation of cellular process;regulation of cell communication;regulation of signaling;regulation of signal transduction;negative regulation of biological process;biolo…	biological_process				GO:0005575;GO:0005737;GO:0005623;GO:0044464;GO:0005622;GO:0044424;	cellular_component;cytoplasm;cell;cell part;intracellular;intracellular part;	cellular_component
evm.TU.ctg214.17				GO:0005488;GO:0003676;GO:0003674;GO:1901363;GO:0097159;	binding;nucleic acid binding;molecular_function;heterocyclic compound binding;organic cyclic compound binding;	molecular_function
evm.TU.ctg320.18	GO:0006464;GO:0036211;GO:0043412;GO:0008150;GO:0006468;GO:0009987;GO:0043170;GO:0019538;GO:1901564;GO:0006807;GO:0071704;GO:0006796;GO:0006793;GO:0016310;GO:0044260;GO:0044238;GO:0044267;GO:0044237;GO:0008152;	cellular protein modification process;protein modification process;macromolecule modification;biological_process;protein phosphorylation;cellular process;macromolecule metabolic process;protein metabolic process;organonitrogen compound metabolic process;nitrogen compound metabolic process;organic substance metabolic process;phosphate-containing compound metabolic process;phosphorus metabolic proc…	biological_process	GO:0005488;GO:0003674;GO:1901363;GO:0097159;GO:0097367;GO:0004672;GO:0016772;GO:0008144;GO:0016773;GO:0017076;GO:0016301;GO:0043167;GO:0035639;GO:0032555;GO:0030554;GO:0032553;GO:0032559;GO:0000166;GO:1901265;GO:0005524;GO:0043168;GO:0036094;GO:0016740;GO:0003824;	binding;molecular_function;heterocyclic compound binding;organic cyclic compound binding;carbohydrate derivative binding;protein kinase activity;transferase activity, transferring phosphorus-containing groups;drug binding;phosphotransferase activity, alcohol group as acceptor;purine nucleotide binding;kinase activity;ion binding;purine ribonucleoside triphosphate binding;purine ribonucleotide bin…	molecular_function
evm.TU.ctg742.43_evm.TU.ctg742.42				GO:0005488;GO:0003674;GO:0005515;	binding;molecular_function;protein binding;	molecular_function
evm.TU.ctg436.6	GO:0051716;GO:0050896;GO:0008150;GO:0009987;GO:0043170;GO:0090304;GO:0006807;GO:0006725;GO:0071704;GO:0046483;GO:1901360;GO:0006139;GO:0044260;GO:0044238;GO:0006950;GO:0034641;GO:0044237;GO:0033554;GO:0006974;GO:0008152;GO:0006281;GO:0006259;	cellular response to stimulus;response to stimulus;biological_process;cellular process;macromolecule metabolic process;nucleic acid metabolic process;nitrogen compound metabolic process;cellular aromatic compound metabolic process;organic substance metabolic process;heterocycle metabolic process;organic cyclic compound metabolic process;nucleobase-containing compound metabolic process;cellular ma…	biological_process	GO:0005488;GO:0003674;GO:0005515;GO:0008270;GO:0043169;GO:0046872;GO:0046914;GO:0043167;	binding;molecular_function;protein binding;zinc ion binding;cation binding;metal ion binding;transition metal ion binding;ion binding;	molecular_function
evm.TU.ctg403.7	GO:0050794;GO:0050789;GO:0065007;GO:0080090;GO:0051171;GO:0031323;GO:0009889;GO:0010556;GO:0031326;GO:2000112;GO:0060255;GO:0010468;GO:0051252;GO:0019222;GO:0006355;GO:1903506;GO:2001141;GO:0019219;GO:0006351;GO:0097659;GO:0032774;GO:0034654;GO:0019438;GO:0018130;GO:1901362;GO:0032784;GO:0016070;GO:0006354;GO:0009059;GO:0034645;GO:0010467;GO:0008150;GO:0009987;GO:0043170;GO:0044271;GO:0090304;GO:…	regulation of cellular process;regulation of biological process;biological regulation;regulation of primary metabolic process;regulation of nitrogen compound metabolic process;regulation of cellular metabolic process;regulation of biosynthetic process;regulation of macromolecule biosynthetic process;regulation of cellular biosynthetic process;regulation of cellular macromolecule biosynthetic proc…	biological_process	GO:0003677;GO:0005488;GO:0003676;GO:0003674;GO:0005515;GO:1901363;GO:0097159;GO:0046983;	DNA binding;binding;nucleic acid binding;molecular_function;protein binding;heterocyclic compound binding;organic cyclic compound binding;protein dimerization activity;	molecular_function
evm.TU.ctg155.9_evm.TU.ctg155.10				GO:0005488;GO:0003676;GO:0003674;GO:1901363;GO:0097159;GO:0003723;	binding;nucleic acid binding;molecular_function;heterocyclic compound binding;organic cyclic compound binding;RNA binding;	molecular_function
evm.TU.ctg163.18	GO:0008150;GO:0008152;	biological_process;metabolic process;	biological_process	GO:0005488;GO:0003674;GO:0046912;GO:0048037;GO:0016746;GO:0016740;GO:0003824;	binding;molecular_function;transferase activity, transferring acyl groups, acyl groups converted into alkyl on transfer;cofactor binding;transferase activity, transferring acyl groups;transferase activity;catalytic activity;	molecular_function
evm.TU.ctg991.8							GO:0005575;GO:0019012;GO:0044423;GO:0019031;GO:0036338;	cellular_component;virion;virion part;viral envelope;viral membrane;	cellular_component
evm.TU.ctg770.11
evm.TU.ctg984.5							GO:0016021;GO:0031224;GO:0016020;GO:0005575;GO:0044425;	integral component of membrane;intrinsic component of membrane;membrane;cellular_component;membrane part;	cellular_component
evm.TU.ctg1345.4	GO:0050794;GO:0050789;GO:0065007;GO:0051716;GO:0080090;GO:0051171;GO:0031323;GO:0009889;GO:0010556;GO:0031326;GO:2000112;GO:0060255;GO:0010468;GO:0051252;GO:0019222;GO:0006355;GO:1903506;GO:2001141;GO:0019219;GO:0006351;GO:0097659;GO:0032774;GO:0050896;GO:0034654;GO:0019438;GO:0018130;GO:1901362;GO:0016070;GO:0006810;GO:0051234;GO:0051179;GO:0043412;GO:0009059;GO:0034645;GO:0010467;GO:0008150;GO:…	regulation of cellular process;regulation of biological process;biological regulation;cellular response to stimulus;regulation of primary metabolic process;regulation of nitrogen compound metabolic process;regulation of cellular metabolic process;regulation of biosynthetic process;regulation of macromolecule biosynthetic process;regulation of cellular biosynthetic process;regulation of cellular m…	biological_process	GO:0005488;GO:0003676;GO:0003674;GO:0005515;GO:1901363;GO:0097159;GO:0097367;GO:0008134;GO:0016817;GO:0016818;GO:0008144;GO:0016462;GO:0017076;GO:0009378;GO:0017111;GO:0043167;GO:0035639;GO:0032555;GO:0016787;GO:0030554;GO:0032553;GO:0032559;GO:0000166;GO:1901265;GO:0005524;GO:0043168;GO:0036094;GO:0003678;GO:0004386;GO:0016887;GO:0003824;	binding;nucleic acid binding;molecular_function;protein binding;heterocyclic compound binding;organic cyclic compound binding;carbohydrate derivative binding;transcription factor binding;hydrolase activity, acting on acid anhydrides;hydrolase activity, acting on acid anhydrides, in phosphorus-containing anhydrides;drug binding;pyrophosphatase activity;purine nucleotide binding;four-way junction h…	molecular_function
evm.TU.ctg379.2_evm.TU.ctg379.3				GO:0005488;GO:0003674;GO:0005515;	binding;molecular_function;protein binding;	molecular_function
evm.TU.ctg811.18	GO:0009059;GO:0006261;GO:0034645;GO:0008150;GO:0009987;GO:0043170;GO:0006260;GO:0090304;GO:0006270;GO:0006807;GO:0006725;GO:1901576;GO:0071704;GO:0009058;GO:0046483;GO:0044249;GO:1901360;GO:0006139;GO:0044260;GO:0044238;GO:0034641;GO:0044237;GO:0008152;GO:0006259;	macromolecule biosynthetic process;DNA-dependent DNA replication;cellular macromolecule biosynthetic process;biological_process;cellular process;macromolecule metabolic process;DNA replication;nucleic acid metabolic process;DNA replication initiation;nitrogen compound metabolic process;cellular aromatic compound metabolic process;organic substance biosynthetic process;organic substance metabolic …	biological_process				GO:0016021;GO:0031224;GO:0016020;GO:0005575;GO:0044425;	integral component of membrane;intrinsic component of membrane;membrane;cellular_component;membrane part;	cellular_component
evm.TU.ctg1403.2	GO:0006810;GO:0051234;GO:0051179;GO:0008150;GO:0071702;GO:0071705;GO:0015833;GO:0042886;	transport;establishment of localization;localization;biological_process;organic substance transport;nitrogen compound transport;peptide transport;amide transport;	biological_process	GO:0005488;GO:0003674;GO:1901363;GO:0097159;GO:0043169;GO:0046872;GO:0097367;GO:0008144;GO:0017076;GO:0043167;GO:0035639;GO:0032555;GO:0030554;GO:0032553;GO:0032559;GO:0000166;GO:1901265;GO:0005524;GO:0043168;GO:0036094;	binding;molecular_function;heterocyclic compound binding;organic cyclic compound binding;cation binding;metal ion binding;carbohydrate derivative binding;drug binding;purine nucleotide binding;ion binding;purine ribonucleoside triphosphate binding;purine ribonucleotide binding;adenyl nucleotide binding;ribonucleotide binding;adenyl ribonucleotide binding;nucleotide binding;nucleoside phosphate bi…	molecular_function
evm.TU.ctg786.13	GO:0050794;GO:0050789;GO:0065007;GO:0080090;GO:0051171;GO:0031323;GO:0009889;GO:0010556;GO:0031326;GO:2000112;GO:0060255;GO:0010468;GO:0051252;GO:0019222;GO:0006355;GO:1903506;GO:2001141;GO:0019219;GO:0006351;GO:0097659;GO:0032774;GO:0034654;GO:0019438;GO:0018130;GO:1901362;GO:0016070;GO:0006464;GO:0036211;GO:0018144;GO:0043412;GO:0018143;GO:0009063;GO:1901606;GO:0006527;GO:0009065;GO:0009059;GO:…	regulation of cellular process;regulation of biological process;biological regulation;regulation of primary metabolic process;regulation of nitrogen compound metabolic process;regulation of cellular metabolic process;regulation of biosynthetic process;regulation of macromolecule biosynthetic process;regulation of cellular biosynthetic process;regulation of cellular macromolecule biosynthetic proc…	biological_process	GO:0003968;GO:0005488;GO:0003674;GO:0034062;GO:0005515;GO:0008233;GO:1901363;GO:0097159;GO:0016779;GO:0008234;GO:0070011;GO:0005509;GO:0008791;GO:0016748;GO:0016749;GO:0043169;GO:0046872;GO:0016772;GO:0016410;GO:0004064;GO:0043167;GO:0016787;GO:0000166;GO:1901265;GO:0005198;GO:0036094;GO:0016746;GO:0016740;GO:0016747;GO:0016788;GO:0052689;GO:0003824;	RNA-directed RNA polymerase activity;binding;molecular_function;RNA polymerase activity;protein binding;peptidase activity;heterocyclic compound binding;organic cyclic compound binding;nucleotidyltransferase activity;cysteine-type peptidase activity;peptidase activity, acting on L-amino acid peptides;calcium ion binding;arginine N-succinyltransferase activity;succinyltransferase activity;N-succin…	molecular_function	GO:0005575;GO:0031981;GO:0019012;GO:0016592;GO:0031974;GO:0043233;GO:0070013;GO:0005654;GO:0044451;GO:0044428;GO:0005634;GO:0043231;GO:0043227;GO:0044422;GO:0044446;GO:0032991;GO:0005623;GO:0044464;GO:0043226;GO:0005622;GO:0043229;GO:0044424;	cellular_component;nuclear lumen;virion;mediator complex;membrane-enclosed lumen;organelle lumen;intracellular organelle lumen;nucleoplasm;nucleoplasm part;nuclear part;nucleus;intracellular membrane-bounded organelle;membrane-bounded organelle;organelle part;intracellular organelle part;macromolecular complex;cell;cell part;organelle;intracellular;intracellular organelle;intracellular part;	cellular_component
evm.TU.ctg564.7	GO:0008150;GO:0009987;GO:1901564;GO:0006807;GO:0071704;GO:0044238;GO:0044237;GO:0006520;GO:0008152;GO:0044281;GO:0006082;GO:0043436;GO:0019752;	biological_process;cellular process;organonitrogen compound metabolic process;nitrogen compound metabolic process;organic substance metabolic process;primary metabolic process;cellular metabolic process;cellular amino acid metabolic process;metabolic process;small molecule metabolic process;organic acid metabolic process;oxoacid metabolic process;carboxylic acid metabolic process;	biological_process	GO:0003674;GO:0016829;GO:0016740;GO:0003824;	molecular_function;lyase activity;transferase activity;catalytic activity;	molecular_function
evm.TU.ctg279.2
evm.TU.ctg950.14	GO:0006351;GO:0097659;GO:0032774;GO:0034654;GO:0019438;GO:0018130;GO:1901362;GO:0016070;GO:0006364;GO:0016072;GO:0044085;GO:0042254;GO:0009059;GO:0034645;GO:0010467;GO:0022613;GO:0008150;GO:0009987;GO:0043170;GO:0044271;GO:0034470;GO:0071840;GO:0090304;GO:0006807;GO:0006725;GO:1901576;GO:0071704;GO:0009058;GO:0046483;GO:0044249;GO:1901360;GO:0006139;GO:0044260;GO:0044238;GO:0006396;GO:0006352;GO:…	transcription, DNA-templated;nucleic acid-templated transcription;RNA biosynthetic process;nucleobase-containing compound biosynthetic process;aromatic compound biosynthetic process;heterocycle biosynthetic process;organic cyclic compound biosynthetic process;RNA metabolic process;rRNA processing;rRNA metabolic process;cellular component biogenesis;ribosome biogenesis;macromolecule biosynthetic p…	biological_process				GO:0016021;GO:0031224;GO:0016020;GO:0005575;GO:0044425;GO:0032040;GO:0030684;GO:0005634;GO:0043231;GO:0043227;GO:0032991;GO:0005623;GO:0044464;GO:0043226;GO:0005622;GO:0043229;GO:0044424;	integral component of membrane;intrinsic component of membrane;membrane;cellular_component;membrane part;small-subunit processome;preribosome;nucleus;intracellular membrane-bounded organelle;membrane-bounded organelle;macromolecular complex;cell;cell part;organelle;intracellular;intracellular organelle;intracellular part;	cellular_component
evm.TU.ctg37.21	GO:0050794;GO:0050789;GO:0065007;GO:0080090;GO:0051171;GO:0031323;GO:0009889;GO:0010556;GO:0031326;GO:2000112;GO:0060255;GO:0010468;GO:0051252;GO:0019222;GO:0006355;GO:1903506;GO:2001141;GO:0019219;GO:0006351;GO:0097659;GO:0032774;GO:0034654;GO:0019438;GO:0018130;GO:1901362;GO:0016070;GO:0009059;GO:0034645;GO:0010467;GO:0008150;GO:0009987;GO:0043170;GO:0044271;GO:0090304;GO:0006807;GO:0006725;GO:…	regulation of cellular process;regulation of biological process;biological regulation;regulation of primary metabolic process;regulation of nitrogen compound metabolic process;regulation of cellular metabolic process;regulation of biosynthetic process;regulation of macromolecule biosynthetic process;regulation of cellular biosynthetic process;regulation of cellular macromolecule biosynthetic proc…	biological_process	GO:0003700;GO:0003674;	transcription factor activity, sequence-specific DNA binding;molecular_function;	molecular_function	GO:0005575;GO:0005623;GO:0044464;GO:0005622;	cellular_component;cell;cell part;intracellular;	cellular_component
evm.TU.ctg1800.2_evm.TU.ctg1800.3				GO:0003677;GO:0005488;GO:0003676;GO:0003674;GO:0005515;GO:1901363;GO:0097159;	DNA binding;binding;nucleic acid binding;molecular_function;protein binding;heterocyclic compound binding;organic cyclic compound binding;	molecular_function
evm.TU.ctg740.3
evm.TU.ctg290.12
evm.TU.ctg485.29	GO:0007186;GO:0050794;GO:0050789;GO:0065007;GO:0007154;GO:0023052;GO:0007165;GO:0051716;GO:0050896;GO:0005975;GO:0019321;GO:0019566;GO:0046373;GO:0005996;GO:0008150;GO:0009987;GO:0071704;GO:0044238;GO:0006955;GO:0002376;GO:0008152;GO:0044281;	G-protein coupled receptor signaling pathway;regulation of cellular process;regulation of biological process;biological regulation;cell communication;signaling;signal transduction;cellular response to stimulus;response to stimulus;carbohydrate metabolic process;pentose metabolic process;arabinose metabolic process;L-arabinose metabolic process;monosaccharide metabolic process;biological_process;c…	biological_process	GO:0004930;GO:0060089;GO:0004888;GO:0038023;GO:0005488;GO:0046556;GO:0003674;GO:0030246;GO:0001871;GO:0030247;GO:0004553;GO:0016798;GO:0005044;GO:0038024;GO:0016787;GO:0003824;	G-protein coupled receptor activity;molecular transducer activity;transmembrane signaling receptor activity;signaling receptor activity;binding;alpha-L-arabinofuranosidase activity;molecular_function;carbohydrate binding;pattern binding;polysaccharide binding;hydrolase activity, hydrolyzing O-glycosyl compounds;hydrolase activity, acting on glycosyl bonds;scavenger receptor activity;cargo recepto…	molecular_function	GO:0016021;GO:0031224;GO:0016020;GO:0005575;GO:0044425;	integral component of membrane;intrinsic component of membrane;membrane;cellular_component;membrane part;	cellular_component
evm.TU.ctg390.2	GO:0006810;GO:0051234;GO:0051179;GO:0009059;GO:0034645;GO:0010467;GO:0008150;GO:0009987;GO:0043170;GO:0019538;GO:0044271;GO:1901564;GO:0006807;GO:1901576;GO:0071704;GO:0009058;GO:0044249;GO:0044260;GO:0044238;GO:0044267;GO:0034641;GO:0044237;GO:0008152;GO:1901566;GO:0006518;GO:0043603;GO:0006412;GO:0043043;GO:0043604;	transport;establishment of localization;localization;macromolecule biosynthetic process;cellular macromolecule biosynthetic process;gene expression;biological_process;cellular process;macromolecule metabolic process;protein metabolic process;cellular nitrogen compound biosynthetic process;organonitrogen compound metabolic process;nitrogen compound metabolic process;organic substance biosynthetic …	biological_process	GO:0005488;GO:0003676;GO:0003674;GO:1901363;GO:0097159;GO:0005198;GO:0003735;	binding;nucleic acid binding;molecular_function;heterocyclic compound binding;organic cyclic compound binding;structural molecule activity;structural constituent of ribosome;	molecular_function	GO:0005575;GO:0043228;GO:0043232;GO:0044444;GO:0032991;GO:0005737;GO:0005623;GO:0044464;GO:0043226;GO:0005622;GO:0043229;GO:0044424;GO:0005840;	cellular_component;non-membrane-bounded organelle;intracellular non-membrane-bounded organelle;cytoplasmic part;macromolecular complex;cytoplasm;cell;cell part;organelle;intracellular;intracellular organelle;intracellular part;ribosome;	cellular_component
evm.TU.ctg3094.1
evm.TU.ctg46.29	GO:0050794;GO:0050789;GO:0065007;GO:0080090;GO:0051171;GO:0031323;GO:0009889;GO:0010556;GO:0031326;GO:2000112;GO:0060255;GO:0010468;GO:0051252;GO:0019222;GO:0006355;GO:1903506;GO:2001141;GO:0019219;GO:0006351;GO:0097659;GO:0032774;GO:0034654;GO:0019438;GO:0018130;GO:1901362;GO:0016070;GO:0051173;GO:0009059;GO:0034645;GO:0010467;GO:0010604;GO:0008150;GO:0009987;GO:0043170;GO:0048522;GO:0048518;GO:…	regulation of cellular process;regulation of biological process;biological regulation;regulation of primary metabolic process;regulation of nitrogen compound metabolic process;regulation of cellular metabolic process;regulation of biosynthetic process;regulation of macromolecule biosynthetic process;regulation of cellular biosynthetic process;regulation of cellular macromolecule biosynthetic proc…	biological_process				GO:0016020;GO:0005575;GO:0005886;GO:0071944;GO:0005623;GO:0044464;	membrane;cellular_component;plasma membrane;cell periphery;cell;cell part;	cellular_component
evm.TU.ctg366.43	GO:0050794;GO:0050789;GO:0065007;GO:0022402;GO:0045786;GO:0007049;GO:0007050;GO:0051726;GO:0048523;GO:0048519;GO:0008150;GO:0009987;	regulation of cellular process;regulation of biological process;biological regulation;cell cycle process;negative regulation of cell cycle;cell cycle;cell cycle arrest;regulation of cell cycle;negative regulation of cellular process;negative regulation of biological process;biological_process;cellular process;	biological_process	GO:0003674;GO:0004857;GO:0016538;GO:0098772;GO:0030234;GO:0004861;GO:0030291;GO:0019887;GO:0004860;GO:0019210;GO:0019207;	molecular_function;enzyme inhibitor activity;cyclin-dependent protein serine/threonine kinase regulator activity;molecular function regulator;enzyme regulator activity;cyclin-dependent protein serine/threonine kinase inhibitor activity;protein serine/threonine kinase inhibitor activity;protein kinase regulator activity;protein kinase inhibitor activity;kinase inhibitor activity;kinase regulator a…	molecular_function	GO:0005575;GO:0005634;GO:0043231;GO:0043227;GO:0005623;GO:0044464;GO:0043226;GO:0005622;GO:0043229;GO:0044424;	cellular_component;nucleus;intracellular membrane-bounded organelle;membrane-bounded organelle;cell;cell part;organelle;intracellular;intracellular organelle;intracellular part;	cellular_component
evm.TU.ctg385.30	GO:0005975;GO:0008150;GO:0009987;GO:0071704;GO:0009058;GO:0006796;GO:0006793;GO:0016310;GO:0044238;GO:0019637;GO:0006650;GO:0006644;GO:0046834;GO:0046854;GO:0046486;GO:0044237;GO:0030258;GO:0046488;GO:0008152;GO:0006629;GO:0044255;	carbohydrate metabolic process;biological_process;cellular process;organic substance metabolic process;biosynthetic process;phosphate-containing compound metabolic process;phosphorus metabolic process;phosphorylation;primary metabolic process;organophosphate metabolic process;glycerophospholipid metabolic process;phospholipid metabolic process;lipid phosphorylation;phosphatidylinositol phosphoryl…	biological_process	GO:0060089;GO:0038023;GO:0005488;GO:0003674;GO:1901363;GO:0097159;GO:0016791;GO:0071949;GO:0009881;GO:0009882;GO:0042578;GO:0042132;GO:0019203;GO:0050308;GO:0050660;GO:0050662;GO:0048037;GO:0043167;GO:0016787;GO:0000166;GO:1901265;GO:0043168;GO:0036094;GO:0016788;GO:0003824;	molecular transducer activity;signaling receptor activity;binding;molecular_function;heterocyclic compound binding;organic cyclic compound binding;phosphatase activity;FAD binding;photoreceptor activity;blue light photoreceptor activity;phosphoric ester hydrolase activity;fructose 1,6-bisphosphate 1-phosphatase activity;carbohydrate phosphatase activity;sugar-phosphatase activity;flavin adenine d…	molecular_function
evm.TU.ctg149.17				GO:0005488;GO:0003674;GO:0043169;GO:0046872;GO:0043167;	binding;molecular_function;cation binding;metal ion binding;ion binding;	molecular_function	GO:0016021;GO:0031224;GO:0016020;GO:0005575;GO:0044425;	integral component of membrane;intrinsic component of membrane;membrane;cellular_component;membrane part;	cellular_component
evm.TU.ctg452.14
evm.TU.ctg228.20				GO:0005488;GO:0003676;GO:0003674;GO:1901363;GO:0097159;GO:0003723;	binding;nucleic acid binding;molecular_function;heterocyclic compound binding;organic cyclic compound binding;RNA binding;	molecular_function
evm.TU.ctg749.2	GO:0050794;GO:0050789;GO:0065007;GO:0007154;GO:0023052;GO:0007165;GO:0051716;GO:0050896;GO:0008150;GO:0009987;GO:0043170;GO:0090304;GO:0006807;GO:0006725;GO:0071704;GO:0046483;GO:1901360;GO:0006139;GO:0044260;GO:0044238;GO:0006950;GO:0034641;GO:0044237;GO:0033554;GO:0006974;GO:0008152;GO:0006281;GO:0006310;GO:0006259;	regulation of cellular process;regulation of biological process;biological regulation;cell communication;signaling;signal transduction;cellular response to stimulus;response to stimulus;biological_process;cellular process;macromolecule metabolic process;nucleic acid metabolic process;nitrogen compound metabolic process;cellular aromatic compound metabolic process;organic substance metabolic proce…	biological_process	GO:0003677;GO:0005488;GO:0003909;GO:0003676;GO:0003674;GO:0016886;GO:0005515;GO:0003910;GO:1901363;GO:0097159;GO:0005509;GO:0043169;GO:0046872;GO:0043167;GO:0016874;GO:0003824;	DNA binding;binding;DNA ligase activity;nucleic acid binding;molecular_function;ligase activity, forming phosphoric ester bonds;protein binding;DNA ligase (ATP) activity;heterocyclic compound binding;organic cyclic compound binding;calcium ion binding;cation binding;metal ion binding;ion binding;ligase activity;catalytic activity;	molecular_function
evm.TU.ctg661.3	GO:0006464;GO:0036211;GO:0043412;GO:0008150;GO:0006468;GO:0009987;GO:0043170;GO:0019538;GO:1901564;GO:0006807;GO:0071704;GO:0006796;GO:0006793;GO:0016310;GO:0044260;GO:0044238;GO:0044267;GO:0044237;GO:0008152;	cellular protein modification process;protein modification process;macromolecule modification;biological_process;protein phosphorylation;cellular process;macromolecule metabolic process;protein metabolic process;organonitrogen compound metabolic process;nitrogen compound metabolic process;organic substance metabolic process;phosphate-containing compound metabolic process;phosphorus metabolic proc…	biological_process	GO:0005488;GO:0003674;GO:1901363;GO:0097159;GO:0097367;GO:0004672;GO:0016772;GO:0008144;GO:0016773;GO:0017076;GO:0016301;GO:0043167;GO:0035639;GO:0032555;GO:0030554;GO:0032553;GO:0032559;GO:0000166;GO:1901265;GO:0005524;GO:0043168;GO:0036094;GO:0016740;GO:0003824;	binding;molecular_function;heterocyclic compound binding;organic cyclic compound binding;carbohydrate derivative binding;protein kinase activity;transferase activity, transferring phosphorus-containing groups;drug binding;phosphotransferase activity, alcohol group as acceptor;purine nucleotide binding;kinase activity;ion binding;purine ribonucleoside triphosphate binding;purine ribonucleotide bin…	molecular_function
evm.TU.ctg1063.3	GO:0006508;GO:0008150;GO:0043170;GO:0019538;GO:1901564;GO:0006807;GO:0071704;GO:0044238;GO:0055114;GO:0008152;	proteolysis;biological_process;macromolecule metabolic process;protein metabolic process;organonitrogen compound metabolic process;nitrogen compound metabolic process;organic substance metabolic process;primary metabolic process;oxidation-reduction process;metabolic process;	biological_process	GO:0003674;GO:0030058;GO:0008233;GO:0070011;GO:0008236;GO:0017171;GO:0004175;GO:0004252;GO:0016638;GO:0016491;GO:0016787;GO:0003824;	molecular_function;amine dehydrogenase activity;peptidase activity;peptidase activity, acting on L-amino acid peptides;serine-type peptidase activity;serine hydrolase activity;endopeptidase activity;serine-type endopeptidase activity;oxidoreductase activity, acting on the CH-NH2 group of donors;oxidoreductase activity;hydrolase activity;catalytic activity;	molecular_function	GO:0016021;GO:0031224;GO:0016020;GO:0005575;GO:0044425;GO:0042597;GO:0019012;GO:0005623;GO:0044464;	integral component of membrane;intrinsic component of membrane;membrane;cellular_component;membrane part;periplasmic space;virion;cell;cell part;	cellular_component
evm.TU.ctg17.30	GO:0050794;GO:0050789;GO:0065007;GO:0007154;GO:0023052;GO:0007165;GO:0051716;GO:0050896;GO:0019438;GO:0005975;GO:0018130;GO:1901362;GO:0007267;GO:0007166;GO:0009072;GO:0008150;GO:0009607;GO:0009987;GO:1901564;GO:0016055;GO:1901605;GO:0000105;GO:0006547;GO:0052803;GO:0006807;GO:0006725;GO:0009073;GO:1901607;GO:1901576;GO:0071704;GO:0009058;GO:0046483;GO:0044249;GO:1901360;GO:0044238;GO:0008652;GO:…	regulation of cellular process;regulation of biological process;biological regulation;cell communication;signaling;signal transduction;cellular response to stimulus;response to stimulus;aromatic compound biosynthetic process;carbohydrate metabolic process;heterocycle biosynthetic process;organic cyclic compound biosynthetic process;cell-cell signaling;cell surface receptor signaling pathway;aroma…	biological_process	GO:0005488;GO:0003674;GO:1901363;GO:0097159;GO:0004635;GO:0019238;GO:0016810;GO:0097367;GO:0016814;GO:0016772;GO:0008144;GO:0016773;GO:0017076;GO:0043167;GO:0035639;GO:0032555;GO:0016787;GO:0030554;GO:0032553;GO:0032559;GO:0000166;GO:1901265;GO:0005524;GO:0043168;GO:0036094;GO:0016740;GO:0003824;	binding;molecular_function;heterocyclic compound binding;organic cyclic compound binding;phosphoribosyl-AMP cyclohydrolase activity;cyclohydrolase activity;hydrolase activity, acting on carbon-nitrogen (but not peptide) bonds;carbohydrate derivative binding;hydrolase activity, acting on carbon-nitrogen (but not peptide) bonds, in cyclic amidines;transferase activity, transferring phosphorus-conta…	molecular_function	GO:0016021;GO:0031224;GO:0016020;GO:0005575;GO:0044425;	integral component of membrane;intrinsic component of membrane;membrane;cellular_component;membrane part;	cellular_component
evm.TU.ctg412.41
evm.TU.ctg66.12	GO:0022414;GO:0006810;GO:0000003;GO:0051234;GO:0051179;GO:0009059;GO:0034645;GO:0010467;GO:0008150;GO:0009987;GO:0043170;GO:0019538;GO:0071702;GO:0044271;GO:1901564;GO:0019953;GO:0044703;GO:0006807;GO:1901576;GO:0071704;GO:0009058;GO:0044249;GO:0044260;GO:0044238;GO:0051704;GO:0033036;GO:0071705;GO:0044267;GO:0015833;GO:0042886;GO:0015031;GO:0034641;GO:0008104;GO:0044237;GO:0045184;GO:0016192;GO:…	reproductive process;transport;reproduction;establishment of localization;localization;macromolecule biosynthetic process;cellular macromolecule biosynthetic process;gene expression;biological_process;cellular process;macromolecule metabolic process;protein metabolic process;organic substance transport;cellular nitrogen compound biosynthetic process;organonitrogen compound metabolic process;sexua…	biological_process	GO:0003674;GO:0005198;GO:0003735;	molecular_function;structural molecule activity;structural constituent of ribosome;	molecular_function	GO:0016020;GO:0005905;GO:0012510;GO:0030125;GO:0030130;GO:0030132;GO:0030136;GO:0030140;GO:0030665;GO:0005575;GO:0005576;GO:0044425;GO:0044431;GO:0005794;GO:0098797;GO:0030118;GO:0030141;GO:0030133;GO:0030658;GO:0012506;GO:0030659;GO:0012505;GO:0005798;GO:0030120;GO:0030135;GO:0030660;GO:0030662;GO:0005886;GO:0044433;GO:0044459;GO:0031410;GO:0031982;GO:0031090;GO:0071944;GO:0098796;GO:0098588;GO:…	membrane;coated pit;trans-Golgi network transport vesicle membrane;clathrin vesicle coat;clathrin coat of trans-Golgi network vesicle;clathrin coat of coated pit;clathrin-coated vesicle;trans-Golgi network transport vesicle;clathrin-coated vesicle membrane;cellular_component;extracellular region;membrane part;Golgi apparatus part;Golgi apparatus;plasma membrane protein complex;clathrin coat;secre…	cellular_component
evm.TU.ctg180.56	GO:0050794;GO:0050789;GO:0065007;GO:0080090;GO:0051171;GO:0031323;GO:0009889;GO:0010556;GO:0031326;GO:2000112;GO:0060255;GO:0010468;GO:0051252;GO:0019222;GO:0006355;GO:1903506;GO:2001141;GO:0019219;GO:0006351;GO:0097659;GO:0032774;GO:0034654;GO:0019438;GO:0018130;GO:1901362;GO:0016070;GO:0009059;GO:0034645;GO:0010467;GO:0008150;GO:0009987;GO:0043170;GO:0044271;GO:0090304;GO:0006807;GO:0006725;GO:…	regulation of cellular process;regulation of biological process;biological regulation;regulation of primary metabolic process;regulation of nitrogen compound metabolic process;regulation of cellular metabolic process;regulation of biosynthetic process;regulation of macromolecule biosynthetic process;regulation of cellular biosynthetic process;regulation of cellular macromolecule biosynthetic proc…	biological_process	GO:0005488;GO:0003700;GO:0003674;GO:0004659;GO:0008318;GO:0004661;GO:0004663;GO:0016765;GO:0008270;GO:0043169;GO:0046872;GO:0046914;GO:0043167;GO:0016740;GO:0003824;	binding;transcription factor activity, sequence-specific DNA binding;molecular_function;prenyltransferase activity;protein prenyltransferase activity;protein geranylgeranyltransferase activity;Rab geranylgeranyltransferase activity;transferase activity, transferring alkyl or aryl (other than methyl) groups;zinc ion binding;cation binding;metal ion binding;transition metal ion binding;ion binding;…	molecular_function	GO:0005575;GO:0033646;GO:0043656;GO:0033647;GO:0033648;GO:0042025;GO:0044215;GO:0044216;GO:0044217;GO:0018995;GO:0033643;GO:0043657;	cellular_component;host intracellular part;intracellular region of host;host intracellular organelle;host intracellular membrane-bounded organelle;host cell nucleus;other organism;other organism cell;other organism part;host;host cell part;host cell;	cellular_component
evm.TU.ctg60.9				GO:0005488;GO:0003676;GO:0003674;GO:1901363;GO:0097159;GO:0003723;	binding;nucleic acid binding;molecular_function;heterocyclic compound binding;organic cyclic compound binding;RNA binding;	molecular_function
evm.TU.ctg812.1	GO:0055085;GO:0006811;GO:0006810;GO:0051234;GO:0051179;GO:0008150;	transmembrane transport;ion transport;transport;establishment of localization;localization;biological_process;	biological_process	GO:0022857;GO:0015075;GO:0005215;GO:0015318;GO:0005216;GO:0015267;GO:0022803;GO:0022838;GO:0003674;	transmembrane transporter activity;ion transmembrane transporter activity;transporter activity;inorganic solute uptake transmembrane transporter activity;ion channel activity;channel activity;passive transmembrane transporter activity;substrate-specific channel activity;molecular_function;	molecular_function	GO:0016020;GO:0005575;	membrane;cellular_component;	cellular_component
evm.TU.ctg41.43				GO:0005488;GO:0003676;GO:0003674;GO:1901363;GO:0097159;GO:0003723;	binding;nucleic acid binding;molecular_function;heterocyclic compound binding;organic cyclic compound binding;RNA binding;	molecular_function
evm.TU.ctg15.97
evm.TU.ctg226.17	GO:0050794;GO:0050789;GO:0065007;GO:0080090;GO:0051171;GO:0031323;GO:0009889;GO:0010556;GO:0031326;GO:2000112;GO:0060255;GO:0010468;GO:0051252;GO:0019222;GO:0006355;GO:1903506;GO:2001141;GO:0019219;GO:0006351;GO:0097659;GO:0032774;GO:0034654;GO:0019438;GO:0018130;GO:1901362;GO:0016070;GO:0009059;GO:0034645;GO:0010467;GO:0008150;GO:0009987;GO:0043170;GO:0044271;GO:0090304;GO:0006807;GO:0006725;GO:…	regulation of cellular process;regulation of biological process;biological regulation;regulation of primary metabolic process;regulation of nitrogen compound metabolic process;regulation of cellular metabolic process;regulation of biosynthetic process;regulation of macromolecule biosynthetic process;regulation of cellular biosynthetic process;regulation of cellular macromolecule biosynthetic proc…	biological_process	GO:0005488;GO:0003700;GO:0003674;GO:0005515;GO:0046983;	binding;transcription factor activity, sequence-specific DNA binding;molecular_function;protein binding;protein dimerization activity;	molecular_function
evm.TU.ctg67.3	GO:1901135;GO:0006464;GO:0036211;GO:1901137;GO:0042157;GO:0043412;GO:0009059;GO:0034645;GO:0008150;GO:0009247;GO:0046467;GO:0009987;GO:0043170;GO:0019538;GO:0090407;GO:0046474;GO:1901564;GO:0045017;GO:0006497;GO:0006506;GO:0006661;GO:0042158;GO:0006807;GO:1901576;GO:0008654;GO:0071704;GO:0009058;GO:0006796;GO:0044249;GO:0006793;GO:0044260;GO:0044238;GO:0019637;GO:1903509;GO:0006650;GO:0006644;GO:…	carbohydrate derivative metabolic process;cellular protein modification process;protein modification process;carbohydrate derivative biosynthetic process;lipoprotein metabolic process;macromolecule modification;macromolecule biosynthetic process;cellular macromolecule biosynthetic process;biological_process;glycolipid biosynthetic process;membrane lipid biosynthetic process;cellular process;macro…	biological_process	GO:0008375;GO:0017176;GO:0005488;GO:0008194;GO:0016758;GO:0016757;GO:0003674;GO:0005515;GO:0005509;GO:0043169;GO:0046872;GO:0043167;GO:0016740;GO:0003824;	acetylglucosaminyltransferase activity;phosphatidylinositol N-acetylglucosaminyltransferase activity;binding;UDP-glycosyltransferase activity;transferase activity, transferring hexosyl groups;transferase activity, transferring glycosyl groups;molecular_function;protein binding;calcium ion binding;cation binding;metal ion binding;ion binding;transferase activity;catalytic activity;	molecular_function	GO:0016021;GO:0031224;GO:0016020;GO:0005575;GO:0044425;	integral component of membrane;intrinsic component of membrane;membrane;cellular_component;membrane part;	cellular_component
evm.TU.ctg252.16				GO:0005488;GO:0003674;GO:1901363;GO:0097159;GO:0043169;GO:0046872;GO:0043167;GO:0000166;GO:1901265;GO:0036094;	binding;molecular_function;heterocyclic compound binding;organic cyclic compound binding;cation binding;metal ion binding;ion binding;nucleotide binding;nucleoside phosphate binding;small molecule binding;	molecular_function	GO:0016021;GO:0031224;GO:0016020;GO:0005575;GO:0044425;	integral component of membrane;intrinsic component of membrane;membrane;cellular_component;membrane part;	cellular_component
evm.TU.ctg593.14_evm.TU.ctg593.12
evm.TU.ctg143.23	GO:0005975;GO:0022610;GO:0007155;GO:1901615;GO:0044262;GO:0098609;GO:0098742;GO:0019400;GO:0006059;GO:0019402;GO:0007156;GO:0008150;GO:0009987;GO:0006066;GO:0071704;GO:0019751;GO:0044238;GO:0044237;GO:0008152;GO:0044281;	carbohydrate metabolic process;biological adhesion;cell adhesion;organic hydroxy compound metabolic process;cellular carbohydrate metabolic process;cell-cell adhesion;cell-cell adhesion via plasma-membrane adhesion molecules;alditol metabolic process;hexitol metabolic process;galactitol metabolic process;homophilic cell adhesion via plasma membrane adhesion molecules;biological_process;cellular p…	biological_process	GO:0005488;GO:0003674;GO:0005509;GO:0043169;GO:0046872;GO:0043167;	binding;molecular_function;calcium ion binding;cation binding;metal ion binding;ion binding;	molecular_function	GO:0016020;GO:0005575;	membrane;cellular_component;	cellular_component
evm.TU.ctg279.18	GO:0008150;GO:0008152;	biological_process;metabolic process;	biological_process	GO:0003674;GO:0003824;	molecular_function;catalytic activity;	molecular_function
evm.TU.ctg769.9				GO:0005488;GO:0003674;GO:0043169;GO:0046872;GO:0043167;	binding;molecular_function;cation binding;metal ion binding;ion binding;	molecular_function
evm.TU.ctg221.58	GO:1901362;GO:0008202;GO:0008150;GO:0006694;GO:1901576;GO:0071704;GO:0009058;GO:1901360;GO:0044238;GO:0055114;GO:0008610;GO:0008152;GO:0006629;	organic cyclic compound biosynthetic process;steroid metabolic process;biological_process;steroid biosynthetic process;organic substance biosynthetic process;organic substance metabolic process;biosynthetic process;organic cyclic compound metabolic process;primary metabolic process;oxidation-reduction process;lipid biosynthetic process;metabolic process;lipid metabolic process;	biological_process	GO:0005488;GO:0003674;GO:0016614;GO:0016616;GO:0051287;GO:1901363;GO:0097159;GO:0016620;GO:0003854;GO:0016229;GO:0033764;GO:0016903;GO:0080019;GO:0016491;GO:0050662;GO:0048037;GO:0000166;GO:1901265;GO:0036094;GO:0003824;	binding;molecular_function;oxidoreductase activity, acting on CH-OH group of donors;oxidoreductase activity, acting on the CH-OH group of donors, NAD or NADP as acceptor;NAD binding;heterocyclic compound binding;organic cyclic compound binding;oxidoreductase activity, acting on the aldehyde or oxo group of donors, NAD or NADP as acceptor;3-beta-hydroxy-delta5-steroid dehydrogenase activity;steroi…	molecular_function
evm.TU.ctg151.12	GO:0050794;GO:0050789;GO:0065007;GO:0007154;GO:0023052;GO:0007165;GO:0051716;GO:0050896;GO:0035556;GO:0007264;GO:0008150;GO:0009987;	regulation of cellular process;regulation of biological process;biological regulation;cell communication;signaling;signal transduction;cellular response to stimulus;response to stimulus;intracellular signal transduction;small GTPase mediated signal transduction;biological_process;cellular process;	biological_process	GO:0005488;GO:0003674;GO:1901363;GO:0097159;GO:0019001;GO:0001883;GO:0005525;GO:0032549;GO:0032550;GO:0032561;GO:0001882;GO:0097367;GO:0017076;GO:0043167;GO:0035639;GO:0032555;GO:0032553;GO:0000166;GO:1901265;GO:0043168;GO:0036094;	binding;molecular_function;heterocyclic compound binding;organic cyclic compound binding;guanyl nucleotide binding;purine nucleoside binding;GTP binding;ribonucleoside binding;purine ribonucleoside binding;guanyl ribonucleotide binding;nucleoside binding;carbohydrate derivative binding;purine nucleotide binding;ion binding;purine ribonucleoside triphosphate binding;purine ribonucleotide binding;r…	molecular_function
evm.TU.ctg186.18	GO:0008380;GO:0016070;GO:0000375;GO:0006810;GO:0051234;GO:0000377;GO:0000398;GO:0051179;GO:0016071;GO:0010467;GO:0008150;GO:0009987;GO:0043170;GO:0071702;GO:0006397;GO:0090304;GO:0006807;GO:0006725;GO:0071704;GO:0046483;GO:1901360;GO:0006139;GO:0044238;GO:0006396;GO:0033036;GO:0071705;GO:0015833;GO:0042886;GO:0015031;GO:0034641;GO:0008104;GO:0044237;GO:0045184;GO:0006886;GO:0046907;GO:0051649;GO:…	RNA splicing;RNA metabolic process;RNA splicing, via transesterification reactions;transport;establishment of localization;RNA splicing, via transesterification reactions with bulged adenosine as nucleophile;mRNA splicing, via spliceosome;localization;mRNA metabolic process;gene expression;biological_process;cellular process;macromolecule metabolic process;organic substance transport;mRNA process…	biological_process				GO:0016021;GO:0031224;GO:0016020;GO:0005575;GO:0044425;GO:0012505;GO:0031984;GO:0005789;GO:0098827;GO:0042175;GO:0044432;GO:0030176;GO:0031227;GO:0005783;GO:0043231;GO:0043227;GO:0044422;GO:0044446;GO:0044444;GO:0005737;GO:0005623;GO:0044464;GO:0043226;GO:0005622;GO:0043229;GO:0044424;	integral component of membrane;intrinsic component of membrane;membrane;cellular_component;membrane part;endomembrane system;organelle subcompartment;endoplasmic reticulum membrane;endoplasmic reticulum subcompartment;nuclear outer membrane-endoplasmic reticulum membrane network;endoplasmic reticulum part;integral component of endoplasmic reticulum membrane;intrinsic component of endoplasmic reti…	cellular_component
evm.TU.ctg822.1	GO:0007009;GO:0010256;GO:0044085;GO:0022607;GO:0008150;GO:0009987;GO:0090407;GO:0071840;GO:0016043;GO:0001765;GO:0031579;GO:0044091;GO:0044854;GO:0044857;GO:0070836;GO:0071709;GO:1901576;GO:0008654;GO:0071704;GO:0009058;GO:0006796;GO:0044249;GO:0006793;GO:0044238;GO:0019637;GO:0006644;GO:0008610;GO:0061024;GO:0044237;GO:0008152;GO:0006629;GO:0044255;	plasma membrane organization;endomembrane system organization;cellular component biogenesis;cellular component assembly;biological_process;cellular process;organophosphate biosynthetic process;cellular component organization or biogenesis;cellular component organization;membrane raft assembly;membrane raft organization;membrane biogenesis;plasma membrane raft assembly;plasma membrane raft organiz…	biological_process	GO:0005488;GO:0003993;GO:0003674;GO:0005515;GO:0016791;GO:0008715;GO:0043169;GO:0046872;GO:0042578;GO:0016817;GO:0016818;GO:0016462;GO:0043167;GO:0016787;GO:0016788;GO:0003824;	binding;acid phosphatase activity;molecular_function;protein binding;phosphatase activity;CDP-diacylglycerol diphosphatase activity;cation binding;metal ion binding;phosphoric ester hydrolase activity;hydrolase activity, acting on acid anhydrides;hydrolase activity, acting on acid anhydrides, in phosphorus-containing anhydrides;pyrophosphatase activity;ion binding;hydrolase activity;hydrolase act…	molecular_function	GO:0016020;GO:0005575;	membrane;cellular_component;	cellular_component
evm.TU.ctg9.21	GO:0006464;GO:0036211;GO:0043412;GO:0008150;GO:0006468;GO:0009987;GO:0043170;GO:0019538;GO:1901564;GO:0006807;GO:0071704;GO:0006796;GO:0006793;GO:0016310;GO:0044260;GO:0044238;GO:0044267;GO:0044237;GO:0008152;	cellular protein modification process;protein modification process;macromolecule modification;biological_process;protein phosphorylation;cellular process;macromolecule metabolic process;protein metabolic process;organonitrogen compound metabolic process;nitrogen compound metabolic process;organic substance metabolic process;phosphate-containing compound metabolic process;phosphorus metabolic proc…	biological_process	GO:0005488;GO:0003674;GO:1901363;GO:0097159;GO:0097367;GO:0004672;GO:0016772;GO:0008144;GO:0016773;GO:0017076;GO:0016301;GO:0043167;GO:0035639;GO:0032555;GO:0030554;GO:0032553;GO:0032559;GO:0000166;GO:1901265;GO:0005524;GO:0043168;GO:0036094;GO:0016740;GO:0003824;	binding;molecular_function;heterocyclic compound binding;organic cyclic compound binding;carbohydrate derivative binding;protein kinase activity;transferase activity, transferring phosphorus-containing groups;drug binding;phosphotransferase activity, alcohol group as acceptor;purine nucleotide binding;kinase activity;ion binding;purine ribonucleoside triphosphate binding;purine ribonucleotide bin…	molecular_function
evm.TU.ctg449.13	GO:0008150;GO:0009987;GO:0007017;	biological_process;cellular process;microtubule-based process;	biological_process				GO:0005575;GO:0015630;GO:0005856;GO:0044430;GO:0044422;GO:0043228;GO:0044446;GO:0043232;GO:0005875;GO:0032991;GO:0005623;GO:0044464;GO:0043226;GO:0005622;GO:0043229;GO:0044424;	cellular_component;microtubule cytoskeleton;cytoskeleton;cytoskeletal part;organelle part;non-membrane-bounded organelle;intracellular organelle part;intracellular non-membrane-bounded organelle;microtubule associated complex;macromolecular complex;cell;cell part;organelle;intracellular;intracellular organelle;intracellular part;	cellular_component
evm.TU.ctg223.16				GO:0005488;GO:0003676;GO:0003674;GO:1901363;GO:0097159;	binding;nucleic acid binding;molecular_function;heterocyclic compound binding;organic cyclic compound binding;	molecular_function
evm.TU.ctg318.1				GO:0003677;GO:0005488;GO:0003676;GO:0003674;GO:1901363;GO:0097159;GO:0097367;GO:0008144;GO:0017076;GO:0043167;GO:0035639;GO:0032555;GO:0016787;GO:0030554;GO:0032553;GO:0032559;GO:0000166;GO:1901265;GO:0005524;GO:0043168;GO:0036094;GO:0003824;	DNA binding;binding;nucleic acid binding;molecular_function;heterocyclic compound binding;organic cyclic compound binding;carbohydrate derivative binding;drug binding;purine nucleotide binding;ion binding;purine ribonucleoside triphosphate binding;purine ribonucleotide binding;hydrolase activity;adenyl nucleotide binding;ribonucleotide binding;adenyl ribonucleotide binding;nucleotide binding;nucl…	molecular_function
evm.TU.ctg447.6
evm.TU.ctg293.22				GO:0003674;GO:0003824;	molecular_function;catalytic activity;	molecular_function
evm.TU.ctg1213.3				GO:0003677;GO:0005488;GO:0003676;GO:0003674;GO:1901363;GO:0097159;GO:0043169;GO:0046872;GO:0043167;	DNA binding;binding;nucleic acid binding;molecular_function;heterocyclic compound binding;organic cyclic compound binding;cation binding;metal ion binding;ion binding;	molecular_function
evm.TU.ctg100.6	GO:0050794;GO:0050789;GO:0065007;GO:0032984;GO:0043624;GO:0022411;GO:0043244;GO:0030029;GO:0030036;GO:0048523;GO:0010639;GO:0051129;GO:0007010;GO:0007015;GO:0051694;GO:0048519;GO:0044085;GO:0030042;GO:0030834;GO:0030835;GO:0030837;GO:0031333;GO:0032272;GO:0043242;GO:0051261;GO:0051494;GO:0051693;GO:1901879;GO:1901880;GO:1902904;GO:0022607;GO:0051128;GO:0065008;GO:0090066;GO:0008150;GO:0097435;GO:…	regulation of cellular process;regulation of biological process;biological regulation;macromolecular complex disassembly;cellular protein complex disassembly;cellular component disassembly;regulation of protein complex disassembly;actin filament-based process;actin cytoskeleton organization;negative regulation of cellular process;negative regulation of organelle organization;negative regulation o…	biological_process	GO:0005488;GO:0003674;GO:0005515;GO:0005523;GO:0008092;	binding;molecular_function;protein binding;tropomyosin binding;cytoskeletal protein binding;	molecular_function
evm.TU.ctg442.3				GO:0005488;GO:0003674;GO:0005515;	binding;molecular_function;protein binding;	molecular_function
evm.TU.ctg25.7	GO:0050794;GO:0050789;GO:0065007;GO:0007154;GO:0023052;GO:0007165;GO:0051716;GO:0080090;GO:0051171;GO:0031323;GO:0009889;GO:0010556;GO:0031326;GO:2000112;GO:0060255;GO:0010468;GO:0051252;GO:0019222;GO:0006355;GO:1903506;GO:2001141;GO:0019219;GO:0006351;GO:0097659;GO:0032774;GO:0050896;GO:0034654;GO:0019438;GO:0018130;GO:1901362;GO:0009719;GO:0010033;GO:0009725;GO:0014070;GO:0033993;GO:0043401;GO:…	regulation of cellular process;regulation of biological process;biological regulation;cell communication;signaling;signal transduction;cellular response to stimulus;regulation of primary metabolic process;regulation of nitrogen compound metabolic process;regulation of cellular metabolic process;regulation of biosynthetic process;regulation of macromolecule biosynthetic process;regulation of cellu…	biological_process	GO:0003677;GO:0043565;GO:0005488;GO:0003676;GO:0003700;GO:0003674;GO:1901363;GO:0097159;GO:0008270;GO:0043169;GO:0046872;GO:0046914;GO:0043167;	DNA binding;sequence-specific DNA binding;binding;nucleic acid binding;transcription factor activity, sequence-specific DNA binding;molecular_function;heterocyclic compound binding;organic cyclic compound binding;zinc ion binding;cation binding;metal ion binding;transition metal ion binding;ion binding;	molecular_function	GO:0005575;GO:0005634;GO:0043231;GO:0043227;GO:0005623;GO:0044464;GO:0043226;GO:0005622;GO:0043229;GO:0044424;	cellular_component;nucleus;intracellular membrane-bounded organelle;membrane-bounded organelle;cell;cell part;organelle;intracellular;intracellular organelle;intracellular part;	cellular_component
evm.TU.ctg183.1				GO:0003674;GO:0004222;GO:0008237;GO:0008233;GO:0070011;GO:0004175;GO:0016787;GO:0003824;	molecular_function;metalloendopeptidase activity;metallopeptidase activity;peptidase activity;peptidase activity, acting on L-amino acid peptides;endopeptidase activity;hydrolase activity;catalytic activity;	molecular_function	GO:0016021;GO:0031224;GO:0016020;GO:0005575;GO:0044425;	integral component of membrane;intrinsic component of membrane;membrane;cellular_component;membrane part;	cellular_component
evm.TU.ctg1622.2	GO:0006508;GO:0008150;GO:0009987;GO:0043170;GO:0019538;GO:1901564;GO:0006778;GO:0006807;GO:0006725;GO:0033013;GO:0071704;GO:0046483;GO:1901360;GO:0044238;GO:1901565;GO:0019439;GO:1901361;GO:0034641;GO:0044270;GO:0046700;GO:0042440;GO:0044237;GO:0015996;GO:0046149;GO:0008152;GO:0006787;GO:0033015;GO:0051187;GO:0015994;GO:0051186;GO:1901575;GO:0044248;GO:0009056;	proteolysis;biological_process;cellular process;macromolecule metabolic process;protein metabolic process;organonitrogen compound metabolic process;porphyrin-containing compound metabolic process;nitrogen compound metabolic process;cellular aromatic compound metabolic process;tetrapyrrole metabolic process;organic substance metabolic process;heterocycle metabolic process;organic cyclic compound m…	biological_process	GO:0003674;GO:0008233;GO:0070011;GO:0008236;GO:0017171;GO:0047746;GO:0016787;GO:0016788;GO:0052689;GO:0003824;	molecular_function;peptidase activity;peptidase activity, acting on L-amino acid peptides;serine-type peptidase activity;serine hydrolase activity;chlorophyllase activity;hydrolase activity;hydrolase activity, acting on ester bonds;carboxylic ester hydrolase activity;catalytic activity;	molecular_function
evm.TU.ctg11.29							GO:0016021;GO:0031224;GO:0016020;GO:0005575;GO:0044425;	integral component of membrane;intrinsic component of membrane;membrane;cellular_component;membrane part;	cellular_component
evm.TU.ctg6.31	GO:0055085;GO:0051716;GO:0050896;GO:0006811;GO:0006812;GO:0006810;GO:0051234;GO:0051179;GO:0009059;GO:0034645;GO:0008150;GO:0009987;GO:0043170;GO:0006260;GO:0090304;GO:0006807;GO:0006725;GO:1901576;GO:0071704;GO:0009058;GO:0046483;GO:0044249;GO:1901360;GO:0006139;GO:0044260;GO:0044238;GO:0006950;GO:0034641;GO:0044237;GO:0033554;GO:0006974;GO:0008152;GO:0006281;GO:0006259;	transmembrane transport;cellular response to stimulus;response to stimulus;ion transport;cation transport;transport;establishment of localization;localization;macromolecule biosynthetic process;cellular macromolecule biosynthetic process;biological_process;cellular process;macromolecule metabolic process;DNA replication;nucleic acid metabolic process;nitrogen compound metabolic process;cellular a…	biological_process	GO:0015077;GO:0015291;GO:0022857;GO:0015075;GO:0005215;GO:0015318;GO:0008324;GO:0022890;GO:0015078;GO:0003674;GO:0022804;GO:0015297;GO:0004519;GO:0016893;GO:0004520;GO:0017108;GO:0048256;GO:0015298;GO:0015299;GO:0016888;GO:0004536;GO:0004518;GO:0016787;GO:0016788;GO:0003824;	monovalent inorganic cation transmembrane transporter activity;secondary active transmembrane transporter activity;transmembrane transporter activity;ion transmembrane transporter activity;transporter activity;inorganic solute uptake transmembrane transporter activity;cation transmembrane transporter activity;inorganic cation transmembrane transporter activity;hydrogen ion transmembrane transport…	molecular_function	GO:0016021;GO:0031224;GO:0016020;GO:0005575;GO:0044425;GO:0044454;GO:0000228;GO:0031981;GO:0031974;GO:0043233;GO:0070013;GO:0033557;GO:0044427;GO:0005694;GO:0044428;GO:0005634;GO:0043231;GO:0043227;GO:0044422;GO:0043228;GO:0044446;GO:0043232;GO:0032991;GO:0005623;GO:0044464;GO:0043226;GO:0005622;GO:0043229;GO:0044424;	integral component of membrane;intrinsic component of membrane;membrane;cellular_component;membrane part;nuclear chromosome part;nuclear chromosome;nuclear lumen;membrane-enclosed lumen;organelle lumen;intracellular organelle lumen;Slx1-Slx4 complex;chromosomal part;chromosome;nuclear part;nucleus;intracellular membrane-bounded organelle;membrane-bounded organelle;organelle part;non-membrane-boun…	cellular_component
evm.TU.ctg523.18	GO:0005975;GO:0008150;GO:0071704;GO:0044238;GO:0008152;	carbohydrate metabolic process;biological_process;organic substance metabolic process;primary metabolic process;metabolic process;	biological_process
evm.TU.ctg1232.1	GO:0050794;GO:0050789;GO:0065007;GO:0080090;GO:0051171;GO:0031323;GO:0009889;GO:0010556;GO:0031326;GO:2000112;GO:0060255;GO:0010468;GO:0051252;GO:0019222;GO:0006355;GO:1903506;GO:2001141;GO:0019219;GO:0006351;GO:0097659;GO:0032774;GO:0050896;GO:0034654;GO:0019438;GO:0018130;GO:1901362;GO:0030030;GO:0006304;GO:0016070;GO:0032502;GO:0048856;GO:0007275;GO:0043412;GO:0048731;GO:0032501;GO:0009059;GO:…	regulation of cellular process;regulation of biological process;biological regulation;regulation of primary metabolic process;regulation of nitrogen compound metabolic process;regulation of cellular metabolic process;regulation of biosynthetic process;regulation of macromolecule biosynthetic process;regulation of cellular biosynthetic process;regulation of cellular macromolecule biosynthetic proc…	biological_process	GO:0003677;GO:0005488;GO:0003676;GO:0003700;GO:0003674;GO:0005516;GO:0005515;GO:1901363;GO:0097159;GO:0004519;GO:0016893;GO:0030507;GO:0004520;GO:0098772;GO:0060589;GO:0008017;GO:0030234;GO:0016888;GO:0008092;GO:0015631;GO:0030695;GO:0009036;GO:0015666;GO:0004536;GO:0004518;GO:0016787;GO:0005198;GO:0003735;GO:0016788;GO:0003824;	DNA binding;binding;nucleic acid binding;transcription factor activity, sequence-specific DNA binding;molecular_function;calmodulin binding;protein binding;heterocyclic compound binding;organic cyclic compound binding;endonuclease activity;endonuclease activity, active with either ribo- or deoxyribonucleic acids and producing 5'-phosphomonoesters;spectrin binding;endodeoxyribonuclease activity;mo…	molecular_function	GO:0005575;GO:0005634;GO:0043231;GO:0043227;GO:0043228;GO:0043232;GO:0044444;GO:0032991;GO:0005737;GO:0005623;GO:0044464;GO:0043226;GO:0005622;GO:0043229;GO:0044424;GO:0005840;	cellular_component;nucleus;intracellular membrane-bounded organelle;membrane-bounded organelle;non-membrane-bounded organelle;intracellular non-membrane-bounded organelle;cytoplasmic part;macromolecular complex;cytoplasm;cell;cell part;organelle;intracellular;intracellular organelle;intracellular part;ribosome;	cellular_component
evm.TU.ctg1.46_evm.TU.ctg1.48				GO:0005488;GO:0003676;GO:0003674;GO:1901363;GO:0097159;GO:0008270;GO:0043169;GO:0046872;GO:0046914;GO:0043167;	binding;nucleic acid binding;molecular_function;heterocyclic compound binding;organic cyclic compound binding;zinc ion binding;cation binding;metal ion binding;transition metal ion binding;ion binding;	molecular_function	GO:0005575;GO:0019012;GO:0044423;GO:0019031;GO:0036338;GO:0005623;GO:0044464;GO:0005622;	cellular_component;virion;virion part;viral envelope;viral membrane;cell;cell part;intracellular;	cellular_component
evm.TU.ctg1056.4
evm.TU.ctg2163.4	GO:0050794;GO:0050789;GO:0065007;GO:0007154;GO:0023052;GO:0007165;GO:0051716;GO:0050896;GO:0035556;GO:0009405;GO:0007264;GO:0008150;GO:0009987;GO:0044419;GO:0051704;	regulation of cellular process;regulation of biological process;biological regulation;cell communication;signaling;signal transduction;cellular response to stimulus;response to stimulus;intracellular signal transduction;pathogenesis;small GTPase mediated signal transduction;biological_process;cellular process;interspecies interaction between organisms;multi-organism process;	biological_process	GO:0005488;GO:0003674;GO:1901363;GO:0097159;GO:0019001;GO:0003924;GO:0001883;GO:0005525;GO:0032549;GO:0032550;GO:0032561;GO:0001882;GO:0097367;GO:0016817;GO:0016818;GO:0008144;GO:0016462;GO:0017076;GO:0017111;GO:0043167;GO:0035639;GO:0032555;GO:0016787;GO:0030554;GO:0032553;GO:0032559;GO:0000166;GO:1901265;GO:0005524;GO:0043168;GO:0036094;GO:0016887;GO:0003824;	binding;molecular_function;heterocyclic compound binding;organic cyclic compound binding;guanyl nucleotide binding;GTPase activity;purine nucleoside binding;GTP binding;ribonucleoside binding;purine ribonucleoside binding;guanyl ribonucleotide binding;nucleoside binding;carbohydrate derivative binding;hydrolase activity, acting on acid anhydrides;hydrolase activity, acting on acid anhydrides, in …	molecular_function	GO:0005575;GO:0005576;GO:0044421;GO:0005615;	cellular_component;extracellular region;extracellular region part;extracellular space;	cellular_component
evm.TU.ctg401.3_evm.TU.ctg401.4	GO:0008150;GO:0008152;	biological_process;metabolic process;	biological_process	GO:0003674;GO:0016779;GO:0070569;GO:0016772;GO:0016740;GO:0003824;	molecular_function;nucleotidyltransferase activity;uridylyltransferase activity;transferase activity, transferring phosphorus-containing groups;transferase activity;catalytic activity;	molecular_function
evm.TU.ctg607.24	GO:0006464;GO:0036211;GO:0043412;GO:0008150;GO:0006468;GO:0009987;GO:0043170;GO:0019538;GO:1901564;GO:0006807;GO:0071704;GO:0006796;GO:0006793;GO:0016310;GO:0044260;GO:0044238;GO:0044267;GO:0044237;GO:0008152;	cellular protein modification process;protein modification process;macromolecule modification;biological_process;protein phosphorylation;cellular process;macromolecule metabolic process;protein metabolic process;organonitrogen compound metabolic process;nitrogen compound metabolic process;organic substance metabolic process;phosphate-containing compound metabolic process;phosphorus metabolic proc…	biological_process	GO:0005488;GO:0003993;GO:0003674;GO:0005515;GO:1901363;GO:0097159;GO:0016791;GO:0043169;GO:0046872;GO:0042578;GO:0097367;GO:0004672;GO:0016772;GO:0008144;GO:0016773;GO:0017076;GO:0016301;GO:0043167;GO:0035639;GO:0032555;GO:0016787;GO:0030554;GO:0032553;GO:0032559;GO:0000166;GO:1901265;GO:0005524;GO:0043168;GO:0036094;GO:0016740;GO:0016788;GO:0003824;	binding;acid phosphatase activity;molecular_function;protein binding;heterocyclic compound binding;organic cyclic compound binding;phosphatase activity;cation binding;metal ion binding;phosphoric ester hydrolase activity;carbohydrate derivative binding;protein kinase activity;transferase activity, transferring phosphorus-containing groups;drug binding;phosphotransferase activity, alcohol group as…	molecular_function	GO:0016020;GO:0005575;	membrane;cellular_component;	cellular_component
evm.TU.ctg837.2				GO:0005488;GO:0003674;GO:0005515;GO:1901363;GO:0097159;GO:0003774;GO:0097367;GO:0016772;GO:0016817;GO:0016818;GO:0008144;GO:0016462;GO:0017076;GO:0016301;GO:0017111;GO:0043167;GO:0035639;GO:0032555;GO:0016787;GO:0030554;GO:0032553;GO:0032559;GO:0000166;GO:1901265;GO:0005524;GO:0043168;GO:0036094;GO:0016740;GO:0003824;	binding;molecular_function;protein binding;heterocyclic compound binding;organic cyclic compound binding;motor activity;carbohydrate derivative binding;transferase activity, transferring phosphorus-containing groups;hydrolase activity, acting on acid anhydrides;hydrolase activity, acting on acid anhydrides, in phosphorus-containing anhydrides;drug binding;pyrophosphatase activity;purine nucleotid…	molecular_function	GO:0005575;GO:0005856;GO:0016459;GO:0015629;GO:0044430;GO:0044422;GO:0043228;GO:0044446;GO:0043232;GO:0032991;GO:0005623;GO:0044464;GO:0043226;GO:0005622;GO:0043229;GO:0044424;	cellular_component;cytoskeleton;myosin complex;actin cytoskeleton;cytoskeletal part;organelle part;non-membrane-bounded organelle;intracellular organelle part;intracellular non-membrane-bounded organelle;macromolecular complex;cell;cell part;organelle;intracellular;intracellular organelle;intracellular part;	cellular_component
evm.TU.ctg289.2				GO:0003674;GO:0016779;GO:0016772;GO:0016740;GO:0003824;	molecular_function;nucleotidyltransferase activity;transferase activity, transferring phosphorus-containing groups;transferase activity;catalytic activity;	molecular_function
evm.TU.ctg320.12	GO:0050896;GO:0006811;GO:0015711;GO:0015849;GO:0046942;GO:0006810;GO:0051234;GO:0051179;GO:0006835;GO:0008150;GO:0009607;GO:0009605;GO:0071702;GO:0043207;GO:0051707;GO:0006820;GO:0006952;GO:0051704;GO:0009617;GO:0042742;GO:0006950;GO:0098542;	response to stimulus;ion transport;organic anion transport;organic acid transport;carboxylic acid transport;transport;establishment of localization;localization;dicarboxylic acid transport;biological_process;response to biotic stimulus;response to external stimulus;organic substance transport;response to external biotic stimulus;response to other organism;anion transport;defense response;multi-or…	biological_process	GO:0015077;GO:0015291;GO:0022857;GO:0015075;GO:0005215;GO:0015318;GO:0015293;GO:0015294;GO:0008324;GO:0022890;GO:0015370;GO:0015081;GO:0003674;GO:0022804;GO:0046873;GO:0005342;GO:0046943;GO:0008514;GO:0005310;GO:0005343;GO:0017153;GO:0008509;	monovalent inorganic cation transmembrane transporter activity;secondary active transmembrane transporter activity;transmembrane transporter activity;ion transmembrane transporter activity;transporter activity;inorganic solute uptake transmembrane transporter activity;symporter activity;solute:cation symporter activity;cation transmembrane transporter activity;inorganic cation transmembrane trans…	molecular_function	GO:0016020;GO:0005575;GO:0005576;	membrane;cellular_component;extracellular region;	cellular_component
evm.TU.ctg296.13
evm.TU.ctg1006.1_evm.TU.ctg1006.3				GO:0005488;GO:0003674;GO:0008270;GO:0043169;GO:0046872;GO:0046914;GO:0043167;	binding;molecular_function;zinc ion binding;cation binding;metal ion binding;transition metal ion binding;ion binding;	molecular_function
evm.TU.ctg815.12	GO:0008150;GO:0009987;GO:0044764;GO:0009372;GO:0051704;	biological_process;cellular process;multi-organism cellular process;quorum sensing;multi-organism process;	biological_process	GO:0022857;GO:0015075;GO:0005215;GO:0015318;GO:0008324;GO:0022890;GO:0005488;GO:0003674;GO:0022804;GO:0046873;GO:1901363;GO:0097159;GO:0015085;GO:0043169;GO:0046872;GO:0005388;GO:0015399;GO:0015405;GO:0015662;GO:0016817;GO:0042626;GO:0043492;GO:0016818;GO:0016462;GO:0017111;GO:0043167;GO:0016787;GO:0019829;GO:0022853;GO:0042625;GO:0000166;GO:1901265;GO:0042623;GO:0036094;GO:0016887;GO:0003824;	transmembrane transporter activity;ion transmembrane transporter activity;transporter activity;inorganic solute uptake transmembrane transporter activity;cation transmembrane transporter activity;inorganic cation transmembrane transporter activity;binding;molecular_function;active transmembrane transporter activity;metal ion transmembrane transporter activity;heterocyclic compound binding;organic…	molecular_function
evm.TU.ctg26.26
evm.TU.ctg1076.5	GO:0006351;GO:0097659;GO:0032774;GO:0034654;GO:0019438;GO:0018130;GO:1901362;GO:0016070;GO:0009059;GO:0034645;GO:0010467;GO:0008150;GO:0009987;GO:0043170;GO:0044271;GO:0090304;GO:0006807;GO:0006725;GO:1901576;GO:0071704;GO:0009058;GO:0046483;GO:0044249;GO:1901360;GO:0006139;GO:0044260;GO:0044238;GO:0034641;GO:0044237;GO:0008152;	transcription, DNA-templated;nucleic acid-templated transcription;RNA biosynthetic process;nucleobase-containing compound biosynthetic process;aromatic compound biosynthetic process;heterocycle biosynthetic process;organic cyclic compound biosynthetic process;RNA metabolic process;macromolecule biosynthetic process;cellular macromolecule biosynthetic process;gene expression;biological_process;cel…	biological_process	GO:0003677;GO:0005488;GO:0003676;GO:0003674;GO:0034062;GO:0005515;GO:1901363;GO:0097159;GO:0003899;GO:0016779;GO:0046332;GO:0016772;GO:0016740;GO:0003824;	DNA binding;binding;nucleic acid binding;molecular_function;RNA polymerase activity;protein binding;heterocyclic compound binding;organic cyclic compound binding;DNA-directed RNA polymerase activity;nucleotidyltransferase activity;SMAD binding;transferase activity, transferring phosphorus-containing groups;transferase activity;catalytic activity;	molecular_function
evm.TU.ctg1385.1_evm.TU.ctg1385.2				GO:0003674;GO:0004866;GO:0061135;GO:0030414;GO:0061134;GO:0004857;GO:0098772;GO:0030234;	molecular_function;endopeptidase inhibitor activity;endopeptidase regulator activity;peptidase inhibitor activity;peptidase regulator activity;enzyme inhibitor activity;molecular function regulator;enzyme regulator activity;	molecular_function
evm.TU.ctg740.1	GO:0055085;GO:0006811;GO:0034220;GO:0006810;GO:0051234;GO:0051179;GO:0008150;	transmembrane transport;ion transport;ion transmembrane transport;transport;establishment of localization;localization;biological_process;	biological_process	GO:0022857;GO:0015075;GO:0005215;GO:0005488;GO:0003674;GO:0005515;	transmembrane transporter activity;ion transmembrane transporter activity;transporter activity;binding;molecular_function;protein binding;	molecular_function	GO:0016021;GO:0031224;GO:0016020;GO:0005575;GO:0044425;	integral component of membrane;intrinsic component of membrane;membrane;cellular_component;membrane part;	cellular_component
evm.TU.ctg29.4	GO:0050794;GO:0050789;GO:0065007;GO:0007154;GO:0023052;GO:0007165;GO:0051716;GO:0080090;GO:0051171;GO:0031323;GO:0009889;GO:0010556;GO:0031326;GO:2000112;GO:0060255;GO:0010468;GO:0051252;GO:0019222;GO:0006355;GO:1903506;GO:2001141;GO:0019219;GO:0006351;GO:0097659;GO:0032774;GO:0050896;GO:0018205;GO:0034654;GO:0019438;GO:0018130;GO:1901362;GO:0018193;GO:0006473;GO:0006475;GO:0018393;GO:0018394;GO:…	regulation of cellular process;regulation of biological process;biological regulation;cell communication;signaling;signal transduction;cellular response to stimulus;regulation of primary metabolic process;regulation of nitrogen compound metabolic process;regulation of cellular metabolic process;regulation of biosynthetic process;regulation of macromolecule biosynthetic process;regulation of cellu…	biological_process	GO:0003677;GO:0043565;GO:0005488;GO:0003676;GO:0003700;GO:0003674;GO:1901363;GO:0097159;GO:0019799;GO:0034212;GO:0061733;GO:0008270;GO:0043169;GO:0046872;GO:0046914;GO:0016410;GO:0008080;GO:0016407;GO:0043167;GO:0016746;GO:0016740;GO:0016747;GO:0003824;	DNA binding;sequence-specific DNA binding;binding;nucleic acid binding;transcription factor activity, sequence-specific DNA binding;molecular_function;heterocyclic compound binding;organic cyclic compound binding;tubulin N-acetyltransferase activity;peptide N-acetyltransferase activity;peptide-lysine-N-acetyltransferase activity;zinc ion binding;cation binding;metal ion binding;transition metal i…	molecular_function	GO:0005575;GO:0005874;GO:0015630;GO:0005856;GO:0044430;GO:0005634;GO:0043231;GO:0043227;GO:0044422;GO:0043228;GO:0044446;GO:0043232;GO:0005623;GO:0044464;GO:0043226;GO:0005622;GO:0043229;GO:0044424;	cellular_component;microtubule;microtubule cytoskeleton;cytoskeleton;cytoskeletal part;nucleus;intracellular membrane-bounded organelle;membrane-bounded organelle;organelle part;non-membrane-bounded organelle;intracellular organelle part;intracellular non-membrane-bounded organelle;cell;cell part;organelle;intracellular;intracellular organelle;intracellular part;	cellular_component
evm.TU.ctg87.43
evm.TU.ctg81.39
evm.TU.ctg877.6
evm.TU.ctg525.3	GO:0050794;GO:0050789;GO:0065007;GO:0080090;GO:0051171;GO:0031323;GO:0009889;GO:0010556;GO:0031326;GO:2000112;GO:0060255;GO:0010468;GO:0051252;GO:0019222;GO:0006355;GO:1903506;GO:2001141;GO:0019219;GO:0006351;GO:0097659;GO:0032774;GO:0034654;GO:0019438;GO:0018130;GO:1901362;GO:0016070;GO:0009059;GO:0034645;GO:0010467;GO:0008150;GO:0009987;GO:0043170;GO:0044271;GO:0090304;GO:0006807;GO:0006725;GO:…	regulation of cellular process;regulation of biological process;biological regulation;regulation of primary metabolic process;regulation of nitrogen compound metabolic process;regulation of cellular metabolic process;regulation of biosynthetic process;regulation of macromolecule biosynthetic process;regulation of cellular biosynthetic process;regulation of cellular macromolecule biosynthetic proc…	biological_process	GO:0003677;GO:0005488;GO:0003676;GO:0003674;GO:1901363;GO:0097159;	DNA binding;binding;nucleic acid binding;molecular_function;heterocyclic compound binding;organic cyclic compound binding;	molecular_function
evm.TU.ctg214.16				GO:0005488;GO:0003676;GO:0003674;GO:1901363;GO:0097159;	binding;nucleic acid binding;molecular_function;heterocyclic compound binding;organic cyclic compound binding;	molecular_function
evm.TU.ctg331.3	GO:0006810;GO:0051234;GO:0051179;GO:0008150;	transport;establishment of localization;localization;biological_process;	biological_process	GO:0022857;GO:0005215;GO:0005488;GO:0003674;GO:0022804;GO:1901363;GO:0097159;GO:0015399;GO:0015405;GO:0097367;GO:0016817;GO:0042626;GO:0043492;GO:0016818;GO:0008144;GO:0016462;GO:0017076;GO:0017111;GO:0043167;GO:0035639;GO:0032555;GO:0016787;GO:0030554;GO:0032553;GO:0032559;GO:0000166;GO:1901265;GO:0005524;GO:0043168;GO:0042623;GO:0036094;GO:0016887;GO:0003824;	transmembrane transporter activity;transporter activity;binding;molecular_function;active transmembrane transporter activity;heterocyclic compound binding;organic cyclic compound binding;primary active transmembrane transporter activity;P-P-bond-hydrolysis-driven transmembrane transporter activity;carbohydrate derivative binding;hydrolase activity, acting on acid anhydrides;ATPase activity, coupl…	molecular_function	GO:0016021;GO:0031224;GO:0016020;GO:0005575;GO:0044425;	integral component of membrane;intrinsic component of membrane;membrane;cellular_component;membrane part;	cellular_component
evm.TU.ctg55.37
evm.TU.ctg700.3	GO:0005975;GO:0008150;GO:0071704;GO:0044238;GO:0008152;	carbohydrate metabolic process;biological_process;organic substance metabolic process;primary metabolic process;metabolic process;	biological_process	GO:0003674;GO:0003824;	molecular_function;catalytic activity;	molecular_function
evm.TU.ctg1693.1	GO:0006464;GO:0036211;GO:0043412;GO:0008150;GO:0006468;GO:0009987;GO:0043170;GO:0019538;GO:1901564;GO:0006807;GO:0071704;GO:0006796;GO:0006793;GO:0016310;GO:0044260;GO:0044238;GO:0044267;GO:0044237;GO:0008152;	cellular protein modification process;protein modification process;macromolecule modification;biological_process;protein phosphorylation;cellular process;macromolecule metabolic process;protein metabolic process;organonitrogen compound metabolic process;nitrogen compound metabolic process;organic substance metabolic process;phosphate-containing compound metabolic process;phosphorus metabolic proc…	biological_process	GO:0005488;GO:0008289;GO:0003674;GO:0005543;GO:1901363;GO:0097159;GO:0004674;GO:0097367;GO:0004672;GO:0016772;GO:0008144;GO:0016773;GO:0017076;GO:0016301;GO:0043167;GO:0035639;GO:0032555;GO:0030554;GO:0032553;GO:0032559;GO:0000166;GO:1901265;GO:0005524;GO:0043168;GO:0036094;GO:0016740;GO:0003824;	binding;lipid binding;molecular_function;phospholipid binding;heterocyclic compound binding;organic cyclic compound binding;protein serine/threonine kinase activity;carbohydrate derivative binding;protein kinase activity;transferase activity, transferring phosphorus-containing groups;drug binding;phosphotransferase activity, alcohol group as acceptor;purine nucleotide binding;kinase activity;ion …	molecular_function	GO:0016020;GO:0005575;	membrane;cellular_component;	cellular_component
evm.TU.ctg238.10				GO:0005488;GO:0003674;GO:0005515;	binding;molecular_function;protein binding;	molecular_function
evm.TU.ctg1011.6				GO:0003677;GO:0005488;GO:0003676;GO:0003674;GO:0005515;GO:1901363;GO:0097159;GO:0046983;	DNA binding;binding;nucleic acid binding;molecular_function;protein binding;heterocyclic compound binding;organic cyclic compound binding;protein dimerization activity;	molecular_function
evm.TU.ctg1151.4				GO:0005488;GO:0003674;GO:0005515;	binding;molecular_function;protein binding;	molecular_function
evm.TU.ctg717.17				GO:0005488;GO:0003674;GO:0005515;GO:0008270;GO:0043169;GO:0046872;GO:0046914;GO:0043167;GO:0004842;GO:0019787;GO:0016740;GO:0003824;	binding;molecular_function;protein binding;zinc ion binding;cation binding;metal ion binding;transition metal ion binding;ion binding;ubiquitin-protein transferase activity;ubiquitin-like protein transferase activity;transferase activity;catalytic activity;	molecular_function	GO:0005575;GO:0044428;GO:0005634;GO:0043231;GO:0043227;GO:0044422;GO:1902494;GO:0000152;GO:0005680;GO:0031461;GO:0044446;GO:0000151;GO:0032991;GO:0005623;GO:0044464;GO:0043226;GO:0005622;GO:0043229;GO:1990234;GO:0044424;	cellular_component;nuclear part;nucleus;intracellular membrane-bounded organelle;membrane-bounded organelle;organelle part;catalytic complex;nuclear ubiquitin ligase complex;anaphase-promoting complex;cullin-RING ubiquitin ligase complex;intracellular organelle part;ubiquitin ligase complex;macromolecular complex;cell;cell part;organelle;intracellular;intracellular organelle;transferase complex;i…	cellular_component
evm.TU.ctg469.5
evm.TU.ctg929.3	GO:0050794;GO:0050789;GO:0065007;GO:0022402;GO:0000278;GO:1903047;GO:0045786;GO:0007049;GO:0000075;GO:0051726;GO:0048523;GO:0010639;GO:0051129;GO:0048519;GO:0007093;GO:0007094;GO:0010948;GO:0031577;GO:0033046;GO:0033048;GO:0045839;GO:0045841;GO:0045930;GO:0051784;GO:0051985;GO:0071173;GO:0071174;GO:1901988;GO:1901991;GO:1902100;GO:2000816;GO:2001251;GO:0098813;GO:0051128;GO:0008150;GO:0007059;GO:…	regulation of cellular process;regulation of biological process;biological regulation;cell cycle process;mitotic cell cycle;mitotic cell cycle process;negative regulation of cell cycle;cell cycle;cell cycle checkpoint;regulation of cell cycle;negative regulation of cellular process;negative regulation of organelle organization;negative regulation of cellular component organization;negative regula…	biological_process	GO:0003674;GO:0005198;	molecular_function;structural molecule activity;	molecular_function	GO:0005575;GO:0005856;GO:0044430;GO:0044422;GO:0043228;GO:0044446;GO:0043232;GO:0005882;GO:0045111;GO:0005623;GO:0044464;GO:0043226;GO:0005622;GO:0043229;GO:0044424;	cellular_component;cytoskeleton;cytoskeletal part;organelle part;non-membrane-bounded organelle;intracellular organelle part;intracellular non-membrane-bounded organelle;intermediate filament;intermediate filament cytoskeleton;cell;cell part;organelle;intracellular;intracellular organelle;intracellular part;	cellular_component
evm.TU.ctg247.5	GO:0050794;GO:0050789;GO:0065007;GO:0065008;GO:0042592;GO:0045454;GO:0008150;GO:0019725;GO:0009987;	regulation of cellular process;regulation of biological process;biological regulation;regulation of biological quality;homeostatic process;cell redox homeostasis;biological_process;cellular homeostasis;cellular process;	biological_process
evm.TU.ctg129.7	GO:0050794;GO:0050789;GO:0065007;GO:0007154;GO:0023052;GO:0007165;GO:0051716;GO:0050896;GO:0035556;GO:0007264;GO:0008150;GO:0009987;	regulation of cellular process;regulation of biological process;biological regulation;cell communication;signaling;signal transduction;cellular response to stimulus;response to stimulus;intracellular signal transduction;small GTPase mediated signal transduction;biological_process;cellular process;	biological_process	GO:0005488;GO:0003674;GO:1901363;GO:0097159;GO:0019001;GO:0003924;GO:0001883;GO:0005525;GO:0032549;GO:0032550;GO:0032561;GO:0001882;GO:0097367;GO:0016817;GO:0016818;GO:0016462;GO:0017076;GO:0017111;GO:0043167;GO:0035639;GO:0032555;GO:0016787;GO:0032553;GO:0000166;GO:1901265;GO:0043168;GO:0036094;GO:0003824;	binding;molecular_function;heterocyclic compound binding;organic cyclic compound binding;guanyl nucleotide binding;GTPase activity;purine nucleoside binding;GTP binding;ribonucleoside binding;purine ribonucleoside binding;guanyl ribonucleotide binding;nucleoside binding;carbohydrate derivative binding;hydrolase activity, acting on acid anhydrides;hydrolase activity, acting on acid anhydrides, in …	molecular_function
evm.TU.ctg744.8				GO:0003677;GO:0005488;GO:0003676;GO:0003674;GO:0005515;GO:1901363;GO:0097159;GO:0046983;	DNA binding;binding;nucleic acid binding;molecular_function;protein binding;heterocyclic compound binding;organic cyclic compound binding;protein dimerization activity;	molecular_function
evm.TU.ctg1628.1	GO:0051716;GO:0050896;GO:0008150;GO:0009987;GO:0043170;GO:0090304;GO:0006807;GO:0006725;GO:0071704;GO:0046483;GO:1901360;GO:0006139;GO:0044260;GO:0044238;GO:0006950;GO:0034641;GO:0044237;GO:0033554;GO:0006974;GO:0008152;GO:0006281;GO:0006259;	cellular response to stimulus;response to stimulus;biological_process;cellular process;macromolecule metabolic process;nucleic acid metabolic process;nitrogen compound metabolic process;cellular aromatic compound metabolic process;organic substance metabolic process;heterocycle metabolic process;organic cyclic compound metabolic process;nucleobase-containing compound metabolic process;cellular ma…	biological_process	GO:0005488;GO:0003674;GO:0004017;GO:0050145;GO:0016776;GO:0008270;GO:0043169;GO:0046872;GO:0046914;GO:0019205;GO:0016772;GO:0016301;GO:0043167;GO:0016740;GO:0003824;	binding;molecular_function;adenylate kinase activity;nucleoside phosphate kinase activity;phosphotransferase activity, phosphate group as acceptor;zinc ion binding;cation binding;metal ion binding;transition metal ion binding;nucleobase-containing compound kinase activity;transferase activity, transferring phosphorus-containing groups;kinase activity;ion binding;transferase activity;catalytic act…	molecular_function
evm.TU.ctg343.15	GO:0050794;GO:0050789;GO:0065007;GO:0016070;GO:0006810;GO:0051234;GO:0051179;GO:0016071;GO:0010467;GO:0065008;GO:0042592;GO:0045454;GO:0008150;GO:0019725;GO:0009987;GO:0043170;GO:0071702;GO:0006397;GO:0090304;GO:0006807;GO:0006725;GO:0006370;GO:0071704;GO:0046483;GO:1901360;GO:0006139;GO:0006913;GO:0051169;GO:0044238;GO:0006396;GO:0033036;GO:0017038;GO:0071705;GO:0072594;GO:0015833;GO:0006606;GO:…	regulation of cellular process;regulation of biological process;biological regulation;RNA metabolic process;transport;establishment of localization;localization;mRNA metabolic process;gene expression;regulation of biological quality;homeostatic process;cell redox homeostasis;biological_process;cellular homeostasis;cellular process;macromolecule metabolic process;organic substance transport;mRNA p…	biological_process	GO:0005215;GO:0005488;GO:0003674;GO:0005515;GO:0015036;GO:0016779;GO:0015035;GO:0008192;GO:0070568;GO:0009055;GO:0008565;GO:0016667;GO:0004484;GO:0016772;GO:0016491;GO:0016740;GO:0003824;	transporter activity;binding;molecular_function;protein binding;disulfide oxidoreductase activity;nucleotidyltransferase activity;protein disulfide oxidoreductase activity;RNA guanylyltransferase activity;guanylyltransferase activity;electron carrier activity;protein transporter activity;oxidoreductase activity, acting on a sulfur group of donors;mRNA guanylyltransferase activity;transferase acti…	molecular_function	GO:0005575;GO:0005634;GO:0043231;GO:0043227;GO:0005737;GO:0005623;GO:0044464;GO:0043226;GO:0005622;GO:0043229;GO:0044424;	cellular_component;nucleus;intracellular membrane-bounded organelle;membrane-bounded organelle;cytoplasm;cell;cell part;organelle;intracellular;intracellular organelle;intracellular part;	cellular_component
evm.TU.ctg50.5				GO:0005488;GO:0003676;GO:0003674;GO:1901363;GO:0097159;GO:0008270;GO:0043169;GO:0046872;GO:0046914;GO:0043167;	binding;nucleic acid binding;molecular_function;heterocyclic compound binding;organic cyclic compound binding;zinc ion binding;cation binding;metal ion binding;transition metal ion binding;ion binding;	molecular_function
evm.TU.ctg669.7	GO:0008150;GO:0055114;GO:0008152;	biological_process;oxidation-reduction process;metabolic process;	biological_process	GO:0005488;GO:0003674;GO:0016614;GO:0016616;GO:0051287;GO:1901363;GO:0097159;GO:0004470;GO:0004471;GO:0016615;GO:0016491;GO:0050662;GO:0048037;GO:0000166;GO:1901265;GO:0036094;GO:0003824;	binding;molecular_function;oxidoreductase activity, acting on CH-OH group of donors;oxidoreductase activity, acting on the CH-OH group of donors, NAD or NADP as acceptor;NAD binding;heterocyclic compound binding;organic cyclic compound binding;malic enzyme activity;malate dehydrogenase (decarboxylating) (NAD+) activity;malate dehydrogenase activity;oxidoreductase activity;coenzyme binding;cofacto…	molecular_function
evm.TU.ctg930.2				GO:0003677;GO:0005488;GO:0003676;GO:0003674;GO:1901363;GO:0097159;GO:0008270;GO:0043169;GO:0046872;GO:0046914;GO:0043167;	DNA binding;binding;nucleic acid binding;molecular_function;heterocyclic compound binding;organic cyclic compound binding;zinc ion binding;cation binding;metal ion binding;transition metal ion binding;ion binding;	molecular_function
evm.TU.ctg151.36
evm.TU.ctg719.1	GO:0009059;GO:0034645;GO:0008150;GO:0009987;GO:0043170;GO:0006260;GO:0090304;GO:0006807;GO:0006725;GO:1901576;GO:0071704;GO:0009058;GO:0046483;GO:0044249;GO:1901360;GO:0006139;GO:0044260;GO:0044238;GO:0034641;GO:0044237;GO:0008152;GO:0006259;	macromolecule biosynthetic process;cellular macromolecule biosynthetic process;biological_process;cellular process;macromolecule metabolic process;DNA replication;nucleic acid metabolic process;nitrogen compound metabolic process;cellular aromatic compound metabolic process;organic substance biosynthetic process;organic substance metabolic process;biosynthetic process;heterocycle metabolic proces…	biological_process	GO:0003677;GO:0005488;GO:0003676;GO:0003674;GO:1901363;GO:0097159;GO:0008270;GO:0043169;GO:0046872;GO:0046914;GO:0043167;	DNA binding;binding;nucleic acid binding;molecular_function;heterocyclic compound binding;organic cyclic compound binding;zinc ion binding;cation binding;metal ion binding;transition metal ion binding;ion binding;	molecular_function
evm.TU.ctg660.28	GO:0050794;GO:0050789;GO:0065007;GO:0007154;GO:0023052;GO:0007165;GO:0051716;GO:0080090;GO:0051171;GO:0031323;GO:0009889;GO:0010556;GO:0031326;GO:2000112;GO:0060255;GO:0010468;GO:0051252;GO:0019222;GO:0006355;GO:1903506;GO:2001141;GO:0019219;GO:0006351;GO:0097659;GO:0032774;GO:0050896;GO:0034654;GO:0019438;GO:0018130;GO:1901362;GO:0009719;GO:0010033;GO:0009725;GO:0014070;GO:0033993;GO:0043401;GO:…	regulation of cellular process;regulation of biological process;biological regulation;cell communication;signaling;signal transduction;cellular response to stimulus;regulation of primary metabolic process;regulation of nitrogen compound metabolic process;regulation of cellular metabolic process;regulation of biosynthetic process;regulation of macromolecule biosynthetic process;regulation of cellu…	biological_process	GO:0003677;GO:0043565;GO:0005488;GO:0003676;GO:0003700;GO:0003674;GO:1901363;GO:0097159;GO:0008270;GO:0043169;GO:0046872;GO:0046914;GO:0043167;	DNA binding;sequence-specific DNA binding;binding;nucleic acid binding;transcription factor activity, sequence-specific DNA binding;molecular_function;heterocyclic compound binding;organic cyclic compound binding;zinc ion binding;cation binding;metal ion binding;transition metal ion binding;ion binding;	molecular_function	GO:0005575;GO:0005634;GO:0043231;GO:0043227;GO:0005623;GO:0044464;GO:0043226;GO:0005622;GO:0043229;GO:0044424;	cellular_component;nucleus;intracellular membrane-bounded organelle;membrane-bounded organelle;cell;cell part;organelle;intracellular;intracellular organelle;intracellular part;	cellular_component
evm.TU.ctg834.15
evm.TU.ctg285.3	GO:1901362;GO:0008202;GO:0008150;GO:0006694;GO:1901576;GO:0071704;GO:0009058;GO:1901360;GO:0044238;GO:0055114;GO:0008610;GO:0008152;GO:0006629;	organic cyclic compound biosynthetic process;steroid metabolic process;biological_process;steroid biosynthetic process;organic substance biosynthetic process;organic substance metabolic process;biosynthetic process;organic cyclic compound metabolic process;primary metabolic process;oxidation-reduction process;lipid biosynthetic process;metabolic process;lipid metabolic process;	biological_process	GO:0005488;GO:0003674;GO:0016614;GO:0016616;GO:0016620;GO:0003854;GO:0016229;GO:0033764;GO:0016903;GO:0016491;GO:0050662;GO:0048037;GO:0003824;	binding;molecular_function;oxidoreductase activity, acting on CH-OH group of donors;oxidoreductase activity, acting on the CH-OH group of donors, NAD or NADP as acceptor;oxidoreductase activity, acting on the aldehyde or oxo group of donors, NAD or NADP as acceptor;3-beta-hydroxy-delta5-steroid dehydrogenase activity;steroid dehydrogenase activity;steroid dehydrogenase activity, acting on the CH-…	molecular_function
evm.TU.ctg215.39	GO:0006811;GO:0007034;GO:0030001;GO:0006812;GO:0006810;GO:0051234;GO:0051179;GO:0008150;	ion transport;vacuolar transport;metal ion transport;cation transport;transport;establishment of localization;localization;biological_process;	biological_process
evm.TU.ctg756.9
evm.TU.ctg24.23				GO:0005488;GO:0003674;GO:0043169;GO:0046872;GO:0043167;	binding;molecular_function;cation binding;metal ion binding;ion binding;	molecular_function
evm.TU.ctg188.9
evm.TU.ctg355.3
evm.TU.ctg1103.1	GO:0017144;GO:0009074;GO:0042737;GO:0016070;GO:0006558;GO:0006559;GO:1902221;GO:1902222;GO:0009063;GO:1901606;GO:0006570;GO:0009059;GO:0009072;GO:0034645;GO:0010467;GO:0008150;GO:0009987;GO:0043170;GO:0019538;GO:0044271;GO:1901564;GO:0044282;GO:0016054;GO:0046395;GO:1901605;GO:0090304;GO:0006807;GO:0006725;GO:1901576;GO:0071704;GO:0009058;GO:0046483;GO:0044249;GO:1901360;GO:0006139;GO:0044260;GO:…	drug metabolic process;aromatic amino acid family catabolic process;drug catabolic process;RNA metabolic process;L-phenylalanine metabolic process;L-phenylalanine catabolic process;erythrose 4-phosphate/phosphoenolpyruvate family amino acid metabolic process;erythrose 4-phosphate/phosphoenolpyruvate family amino acid catabolic process;cellular amino acid catabolic process;alpha-amino acid catabol…	biological_process	GO:0005488;GO:0003674;GO:1901363;GO:0097159;GO:0004411;GO:0016701;GO:0016702;GO:0051213;GO:0097367;GO:0016491;GO:0008144;GO:0017076;GO:0043167;GO:0035639;GO:0032555;GO:0004812;GO:0016875;GO:0030554;GO:0016874;GO:0032553;GO:0032559;GO:0000166;GO:1901265;GO:0005524;GO:0043168;GO:0036094;GO:0003824;	binding;molecular_function;heterocyclic compound binding;organic cyclic compound binding;homogentisate 1,2-dioxygenase activity;oxidoreductase activity, acting on single donors with incorporation of molecular oxygen;oxidoreductase activity, acting on single donors with incorporation of molecular oxygen, incorporation of two atoms of oxygen;dioxygenase activity;carbohydrate derivative binding;oxid…	molecular_function	GO:0005575;GO:0005737;GO:0005623;GO:0044464;GO:0005622;GO:0044424;	cellular_component;cytoplasm;cell;cell part;intracellular;intracellular part;	cellular_component
evm.TU.ctg260.24	GO:0005975;GO:0005991;GO:0005992;GO:0009311;GO:0009312;GO:0005984;GO:0044262;GO:0034637;GO:0046351;GO:0016051;GO:0008150;GO:0009987;GO:1901576;GO:0071704;GO:0009058;GO:0044249;GO:0044238;GO:0044237;GO:0008152;	carbohydrate metabolic process;trehalose metabolic process;trehalose biosynthetic process;oligosaccharide metabolic process;oligosaccharide biosynthetic process;disaccharide metabolic process;cellular carbohydrate metabolic process;cellular carbohydrate biosynthetic process;disaccharide biosynthetic process;carbohydrate biosynthetic process;biological_process;cellular process;organic substance bi…	biological_process	GO:0003674;GO:0003824;	molecular_function;catalytic activity;	molecular_function
evm.TU.ctg386.10				GO:0005488;GO:0003674;GO:0005515;	binding;molecular_function;protein binding;	molecular_function
evm.TU.ctg407.18				GO:0003674;GO:0004540;GO:0004521;GO:0004519;GO:0016891;GO:0016893;GO:0004518;GO:0016787;GO:0016788;GO:0003824;	molecular_function;ribonuclease activity;endoribonuclease activity;endonuclease activity;endoribonuclease activity, producing 5'-phosphomonoesters;endonuclease activity, active with either ribo- or deoxyribonucleic acids and producing 5'-phosphomonoesters;nuclease activity;hydrolase activity;hydrolase activity, acting on ester bonds;catalytic activity;	molecular_function
evm.TU.ctg232.10	GO:0050794;GO:0050789;GO:0065007;GO:0007154;GO:0023052;GO:0007165;GO:0051716;GO:0050896;GO:0034654;GO:0019438;GO:0018130;GO:1901362;GO:0007049;GO:0048583;GO:0010646;GO:0023051;GO:0009966;GO:0007166;GO:0009967;GO:0010647;GO:0023056;GO:0008593;GO:0045747;GO:0048584;GO:0008150;GO:0009987;GO:0009165;GO:1901293;GO:0090407;GO:0048522;GO:0048518;GO:0007219;GO:0044271;GO:1901564;GO:0006753;GO:0006807;GO:…	regulation of cellular process;regulation of biological process;biological regulation;cell communication;signaling;signal transduction;cellular response to stimulus;response to stimulus;nucleobase-containing compound biosynthetic process;aromatic compound biosynthetic process;heterocycle biosynthetic process;organic cyclic compound biosynthetic process;cell cycle;regulation of response to stimulu…	biological_process	GO:0003674;GO:0019239;GO:0016787;GO:0003824;	molecular_function;deaminase activity;hydrolase activity;catalytic activity;	molecular_function
evm.TU.ctg210.51	GO:0050794;GO:0050789;GO:0065007;GO:0007154;GO:0023052;GO:0007165;GO:0051716;GO:0050896;GO:0008150;GO:0009987;	regulation of cellular process;regulation of biological process;biological regulation;cell communication;signaling;signal transduction;cellular response to stimulus;response to stimulus;biological_process;cellular process;	biological_process
evm.TU.ctg568.7	GO:0006464;GO:0036211;GO:0043412;GO:0008150;GO:0006468;GO:0009987;GO:0043170;GO:0019538;GO:1901564;GO:0006807;GO:0071704;GO:0006796;GO:0006793;GO:0016310;GO:0044260;GO:0044238;GO:0044267;GO:0044237;GO:0008152;	cellular protein modification process;protein modification process;macromolecule modification;biological_process;protein phosphorylation;cellular process;macromolecule metabolic process;protein metabolic process;organonitrogen compound metabolic process;nitrogen compound metabolic process;organic substance metabolic process;phosphate-containing compound metabolic process;phosphorus metabolic proc…	biological_process	GO:0005488;GO:0003674;GO:1901363;GO:0097159;GO:0097367;GO:0004672;GO:0016772;GO:0008144;GO:0016773;GO:0017076;GO:0016301;GO:0043167;GO:0035639;GO:0032555;GO:0030554;GO:0032553;GO:0032559;GO:0000166;GO:1901265;GO:0005524;GO:0043168;GO:0036094;GO:0016740;GO:0003824;	binding;molecular_function;heterocyclic compound binding;organic cyclic compound binding;carbohydrate derivative binding;protein kinase activity;transferase activity, transferring phosphorus-containing groups;drug binding;phosphotransferase activity, alcohol group as acceptor;purine nucleotide binding;kinase activity;ion binding;purine ribonucleoside triphosphate binding;purine ribonucleotide bin…	molecular_function
evm.TU.ctg3.7
evm.TU.ctg150.31				GO:0005488;GO:0003674;GO:0005515;	binding;molecular_function;protein binding;	molecular_function	GO:0016020;GO:0005575;	membrane;cellular_component;	cellular_component
evm.TU.ctg261.24	GO:0006869;GO:0010876;GO:0006810;GO:0051234;GO:0051179;GO:0042157;GO:0008150;GO:0043170;GO:0019538;GO:0071702;GO:1901564;GO:0006807;GO:0071704;GO:0044238;GO:0033036;GO:0008152;	lipid transport;lipid localization;transport;establishment of localization;localization;lipoprotein metabolic process;biological_process;macromolecule metabolic process;protein metabolic process;organic substance transport;organonitrogen compound metabolic process;nitrogen compound metabolic process;organic substance metabolic process;primary metabolic process;macromolecule localization;metabolic…	biological_process	GO:0005488;GO:0008289;GO:0003674;	binding;lipid binding;molecular_function;	molecular_function	GO:0005575;GO:0005576;	cellular_component;extracellular region;	cellular_component
evm.TU.ctg471.3	GO:0006508;GO:0008150;GO:0043170;GO:0019538;GO:1901564;GO:0006807;GO:0071704;GO:0044238;GO:0008152;	proteolysis;biological_process;macromolecule metabolic process;protein metabolic process;organonitrogen compound metabolic process;nitrogen compound metabolic process;organic substance metabolic process;primary metabolic process;metabolic process;	biological_process	GO:0003674;GO:0008233;GO:0070011;GO:0008236;GO:0017171;GO:0004175;GO:0004252;GO:0016787;GO:0003824;	molecular_function;peptidase activity;peptidase activity, acting on L-amino acid peptides;serine-type peptidase activity;serine hydrolase activity;endopeptidase activity;serine-type endopeptidase activity;hydrolase activity;catalytic activity;	molecular_function
evm.TU.ctg666.2	GO:0008150;GO:0008152;	biological_process;metabolic process;	biological_process	GO:0003674;GO:0004017;GO:0050145;GO:0016776;GO:0019205;GO:0016772;GO:0016301;GO:0016746;GO:0016740;GO:0003824;	molecular_function;adenylate kinase activity;nucleoside phosphate kinase activity;phosphotransferase activity, phosphate group as acceptor;nucleobase-containing compound kinase activity;transferase activity, transferring phosphorus-containing groups;kinase activity;transferase activity, transferring acyl groups;transferase activity;catalytic activity;	molecular_function	GO:0016021;GO:0031224;GO:0016020;GO:0005575;GO:0044425;GO:0005811;GO:0012511;GO:0043228;GO:0043232;GO:0005623;GO:0044464;GO:0043226;GO:0005622;GO:0043229;GO:0044424;	integral component of membrane;intrinsic component of membrane;membrane;cellular_component;membrane part;lipid particle;monolayer-surrounded lipid storage body;non-membrane-bounded organelle;intracellular non-membrane-bounded organelle;cell;cell part;organelle;intracellular;intracellular organelle;intracellular part;	cellular_component
evm.TU.ctg1388.4	GO:0055085;GO:0006810;GO:0051234;GO:0051179;GO:0008150;	transmembrane transport;transport;establishment of localization;localization;biological_process;	biological_process				GO:0016021;GO:0031224;GO:0016020;GO:0005575;GO:0044425;	integral component of membrane;intrinsic component of membrane;membrane;cellular_component;membrane part;	cellular_component
evm.TU.ctg12.31	GO:0008150;GO:0071704;GO:0044238;GO:0008152;GO:0006629;	biological_process;organic substance metabolic process;primary metabolic process;metabolic process;lipid metabolic process;	biological_process	GO:0003674;GO:0016787;GO:0003824;	molecular_function;hydrolase activity;catalytic activity;	molecular_function
evm.TU.ctg342.23	GO:0017144;GO:0009074;GO:0042737;GO:0016070;GO:0006558;GO:0006559;GO:1902221;GO:1902222;GO:0009063;GO:1901606;GO:0006570;GO:0009072;GO:0008150;GO:0009987;GO:0043170;GO:1901564;GO:0044282;GO:0016054;GO:0046395;GO:1901605;GO:0090304;GO:0006807;GO:0006725;GO:0071704;GO:0046483;GO:1901360;GO:0006139;GO:0044238;GO:1901565;GO:0055114;GO:0019439;GO:0034660;GO:1901361;GO:0006399;GO:0034641;GO:0044237;GO:…	drug metabolic process;aromatic amino acid family catabolic process;drug catabolic process;RNA metabolic process;L-phenylalanine metabolic process;L-phenylalanine catabolic process;erythrose 4-phosphate/phosphoenolpyruvate family amino acid metabolic process;erythrose 4-phosphate/phosphoenolpyruvate family amino acid catabolic process;cellular amino acid catabolic process;alpha-amino acid catabol…	biological_process	GO:0005488;GO:0003674;GO:1901363;GO:0097159;GO:0004411;GO:0016701;GO:0016702;GO:0051213;GO:0097367;GO:0016491;GO:0008144;GO:0017076;GO:0043167;GO:0035639;GO:0032555;GO:0030554;GO:0032553;GO:0032559;GO:0000166;GO:1901265;GO:0005524;GO:0043168;GO:0036094;GO:0003824;	binding;molecular_function;heterocyclic compound binding;organic cyclic compound binding;homogentisate 1,2-dioxygenase activity;oxidoreductase activity, acting on single donors with incorporation of molecular oxygen;oxidoreductase activity, acting on single donors with incorporation of molecular oxygen, incorporation of two atoms of oxygen;dioxygenase activity;carbohydrate derivative binding;oxid…	molecular_function
evm.TU.ctg357.19	GO:0008150;GO:0008152;	biological_process;metabolic process;	biological_process	GO:0003674;GO:0003824;	molecular_function;catalytic activity;	molecular_function	GO:0016021;GO:0031224;GO:0016020;GO:0005575;GO:0044425;GO:0005886;GO:0071944;GO:0005623;GO:0044464;	integral component of membrane;intrinsic component of membrane;membrane;cellular_component;membrane part;plasma membrane;cell periphery;cell;cell part;	cellular_component
evm.TU.ctg491.15	GO:0006508;GO:0006464;GO:0036211;GO:0043412;GO:0008150;GO:0009987;GO:0043170;GO:0019538;GO:1901564;GO:0006807;GO:0071704;GO:0070647;GO:0044260;GO:0016579;GO:0070646;GO:0044238;GO:0044267;GO:0044237;GO:0008152;	proteolysis;cellular protein modification process;protein modification process;macromolecule modification;biological_process;cellular process;macromolecule metabolic process;protein metabolic process;organonitrogen compound metabolic process;nitrogen compound metabolic process;organic substance metabolic process;protein modification by small protein conjugation or removal;cellular macromolecule m…	biological_process	GO:0003674;GO:0008233;GO:0008234;GO:0070011;GO:0019783;GO:0036459;GO:0016787;GO:0003824;	molecular_function;peptidase activity;cysteine-type peptidase activity;peptidase activity, acting on L-amino acid peptides;ubiquitin-like protein-specific protease activity;ubiquitinyl hydrolase activity;hydrolase activity;catalytic activity;	molecular_function
evm.TU.ctg984.8	GO:0006811;GO:0006810;GO:0051234;GO:0032502;GO:0048856;GO:0051179;GO:0009653;GO:0008150;GO:0009987;GO:0000902;GO:0032989;GO:0048869;GO:0071840;GO:0016043;	ion transport;transport;establishment of localization;developmental process;anatomical structure development;localization;anatomical structure morphogenesis;biological_process;cellular process;cell morphogenesis;cellular component morphogenesis;cellular developmental process;cellular component organization or biogenesis;cellular component organization;	biological_process				GO:0016020;GO:0005575;	membrane;cellular_component;	cellular_component
evm.TU.ctg419.24							GO:0016020;GO:0005575;	membrane;cellular_component;	cellular_component
evm.TU.ctg221.33	GO:0006810;GO:0051234;GO:0051179;GO:0008150;GO:0071702;GO:0006614;GO:0045047;GO:0072599;GO:0070972;GO:0006612;GO:0006613;GO:0006605;GO:0033036;GO:0071705;GO:0072594;GO:0015833;GO:0042886;GO:0033365;GO:0072657;GO:0090150;GO:0015031;GO:0008104;GO:0045184;GO:0006886;GO:0046907;GO:0051649;GO:0034613;GO:0070727;GO:0051641;	transport;establishment of localization;localization;biological_process;organic substance transport;SRP-dependent cotranslational protein targeting to membrane;protein targeting to ER;establishment of protein localization to endoplasmic reticulum;protein localization to endoplasmic reticulum;protein targeting to membrane;cotranslational protein targeting to membrane;protein targeting;macromolecul…	biological_process	GO:0005488;GO:0003676;GO:0003674;GO:0008312;GO:1901363;GO:0097159;GO:0042277;GO:0030942;GO:0005048;GO:0033218;GO:0003723;	binding;nucleic acid binding;molecular_function;7S RNA binding;heterocyclic compound binding;organic cyclic compound binding;peptide binding;endoplasmic reticulum signal peptide binding;signal sequence binding;amide binding;RNA binding;	molecular_function	GO:0005575;GO:0048500;GO:0005786;GO:0044444;GO:0032991;GO:0005737;GO:0005623;GO:0044464;GO:0005622;GO:0044424;	cellular_component;signal recognition particle;signal recognition particle, endoplasmic reticulum targeting;cytoplasmic part;macromolecular complex;cytoplasm;cell;cell part;intracellular;intracellular part;	cellular_component
evm.TU.ctg599.9				GO:0060089;GO:0004888;GO:0003677;GO:0038023;GO:0005488;GO:0003676;GO:0003674;GO:1901363;GO:0097159;GO:0008158;	molecular transducer activity;transmembrane signaling receptor activity;DNA binding;signaling receptor activity;binding;nucleic acid binding;molecular_function;heterocyclic compound binding;organic cyclic compound binding;hedgehog receptor activity;	molecular_function	GO:0016020;GO:0005575;	membrane;cellular_component;	cellular_component
evm.TU.ctg116.17				GO:0005488;GO:0003674;GO:0005515;GO:1901363;GO:0097159;GO:0003774;GO:0097367;GO:0016817;GO:0016818;GO:0008144;GO:0016462;GO:0017076;GO:0017111;GO:0043167;GO:0035639;GO:0032555;GO:0016787;GO:0030554;GO:0032553;GO:0032559;GO:0000166;GO:1901265;GO:0005524;GO:0043168;GO:0036094;GO:0003824;	binding;molecular_function;protein binding;heterocyclic compound binding;organic cyclic compound binding;motor activity;carbohydrate derivative binding;hydrolase activity, acting on acid anhydrides;hydrolase activity, acting on acid anhydrides, in phosphorus-containing anhydrides;drug binding;pyrophosphatase activity;purine nucleotide binding;nucleoside-triphosphatase activity;ion binding;purine …	molecular_function	GO:0005575;GO:0005856;GO:0016459;GO:0015629;GO:0044430;GO:0044422;GO:0043228;GO:0044446;GO:0043232;GO:0032991;GO:0005623;GO:0044464;GO:0043226;GO:0005622;GO:0043229;GO:0044424;	cellular_component;cytoskeleton;myosin complex;actin cytoskeleton;cytoskeletal part;organelle part;non-membrane-bounded organelle;intracellular organelle part;intracellular non-membrane-bounded organelle;macromolecular complex;cell;cell part;organelle;intracellular;intracellular organelle;intracellular part;	cellular_component
evm.TU.ctg826.3	GO:0005975;GO:0008150;GO:0071704;GO:0044238;GO:0008152;	carbohydrate metabolic process;biological_process;organic substance metabolic process;primary metabolic process;metabolic process;	biological_process	GO:0005488;GO:0003676;GO:0003674;GO:1901363;GO:0004649;GO:0097159;GO:0004553;GO:0016798;GO:0016787;GO:0003723;GO:0003824;	binding;nucleic acid binding;molecular_function;heterocyclic compound binding;poly(ADP-ribose) glycohydrolase activity;organic cyclic compound binding;hydrolase activity, hydrolyzing O-glycosyl compounds;hydrolase activity, acting on glycosyl bonds;hydrolase activity;RNA binding;catalytic activity;	molecular_function
evm.TU.ctg23.1
evm.TU.ctg296.18
evm.TU.ctg557.4	GO:0050794;GO:0050789;GO:0065007;GO:0007154;GO:0023052;GO:0007165;GO:0051716;GO:0052652;GO:0050896;GO:0034654;GO:0009190;GO:0006171;GO:0019438;GO:0009187;GO:0018130;GO:1901362;GO:0035556;GO:1901135;GO:0046058;GO:1901137;GO:0006164;GO:0072522;GO:0009152;GO:0008150;GO:0009260;GO:0046390;GO:0009987;GO:0009165;GO:1901293;GO:0090407;GO:0044271;GO:1901564;GO:0006163;GO:0072521;GO:0009150;GO:0019693;GO:…	regulation of cellular process;regulation of biological process;biological regulation;cell communication;signaling;signal transduction;cellular response to stimulus;cyclic purine nucleotide metabolic process;response to stimulus;nucleobase-containing compound biosynthetic process;cyclic nucleotide biosynthetic process;cAMP biosynthetic process;aromatic compound biosynthetic process;cyclic nucleot…	biological_process	GO:0009975;GO:0016849;GO:0004016;GO:0003674;GO:0016829;GO:0003824;	cyclase activity;phosphorus-oxygen lyase activity;adenylate cyclase activity;molecular_function;lyase activity;catalytic activity;	molecular_function	GO:0016020;GO:0005575;GO:0005886;GO:0071944;GO:0005623;GO:0044464;	membrane;cellular_component;plasma membrane;cell periphery;cell;cell part;	cellular_component
evm.TU.ctg204.17	GO:0009061;GO:0015947;GO:0015948;GO:0015975;GO:0043446;GO:0043447;GO:0008150;GO:0009987;GO:0015980;GO:0045333;GO:1901576;GO:0071704;GO:0009058;GO:0044249;GO:0055114;GO:0006091;GO:0044237;GO:0008152;	anaerobic respiration;methane metabolic process;methanogenesis;energy derivation by oxidation of reduced inorganic compounds;cellular alkane metabolic process;alkane biosynthetic process;biological_process;cellular process;energy derivation by oxidation of organic compounds;cellular respiration;organic substance biosynthetic process;organic substance metabolic process;biosynthetic process;cellula…	biological_process	GO:0005488;GO:0003674;GO:0005509;GO:0043169;GO:0046872;GO:0043167;GO:0008168;GO:0016740;GO:0016741;GO:0003824;	binding;molecular_function;calcium ion binding;cation binding;metal ion binding;ion binding;methyltransferase activity;transferase activity;transferase activity, transferring one-carbon groups;catalytic activity;	molecular_function
evm.TU.ctg543.12	GO:0008150;GO:0008152;	biological_process;metabolic process;	biological_process	GO:0003674;GO:0016491;GO:0003824;	molecular_function;oxidoreductase activity;catalytic activity;	molecular_function
evm.TU.ctg326.2	GO:0006464;GO:0036211;GO:0043412;GO:0008150;GO:0006468;GO:0009987;GO:0043170;GO:0019538;GO:1901564;GO:0006807;GO:0071704;GO:0006796;GO:0006793;GO:0016310;GO:0044260;GO:0044238;GO:0044267;GO:0044237;GO:0008152;	cellular protein modification process;protein modification process;macromolecule modification;biological_process;protein phosphorylation;cellular process;macromolecule metabolic process;protein metabolic process;organonitrogen compound metabolic process;nitrogen compound metabolic process;organic substance metabolic process;phosphate-containing compound metabolic process;phosphorus metabolic proc…	biological_process	GO:0005488;GO:0003674;GO:1901363;GO:0097159;GO:0004674;GO:0097367;GO:0004672;GO:0016772;GO:0008144;GO:0016773;GO:0017076;GO:0016301;GO:0043167;GO:0035639;GO:0032555;GO:0030554;GO:0032553;GO:0032559;GO:0000166;GO:1901265;GO:0005524;GO:0043168;GO:0036094;GO:0016740;GO:0003824;	binding;molecular_function;heterocyclic compound binding;organic cyclic compound binding;protein serine/threonine kinase activity;carbohydrate derivative binding;protein kinase activity;transferase activity, transferring phosphorus-containing groups;drug binding;phosphotransferase activity, alcohol group as acceptor;purine nucleotide binding;kinase activity;ion binding;purine ribonucleoside triph…	molecular_function
evm.TU.ctg1131.1	GO:0050794;GO:0050789;GO:0065007;GO:0080090;GO:0051171;GO:0031323;GO:0009889;GO:0010556;GO:0031326;GO:2000112;GO:0060255;GO:0010468;GO:0051252;GO:0019222;GO:0006355;GO:1903506;GO:2001141;GO:0019219;GO:0006351;GO:0097659;GO:0032774;GO:0034654;GO:0019438;GO:0018130;GO:1901362;GO:0016070;GO:0009059;GO:0034645;GO:0010467;GO:0008150;GO:0009987;GO:0043170;GO:0044271;GO:0090304;GO:0006807;GO:0006725;GO:…	regulation of cellular process;regulation of biological process;biological regulation;regulation of primary metabolic process;regulation of nitrogen compound metabolic process;regulation of cellular metabolic process;regulation of biosynthetic process;regulation of macromolecule biosynthetic process;regulation of cellular biosynthetic process;regulation of cellular macromolecule biosynthetic proc…	biological_process	GO:0005488;GO:0003674;GO:0043169;GO:0046872;GO:0043167;GO:0016746;GO:0016740;GO:0016747;GO:0003824;	binding;molecular_function;cation binding;metal ion binding;ion binding;transferase activity, transferring acyl groups;transferase activity;transferase activity, transferring acyl groups other than amino-acyl groups;catalytic activity;	molecular_function
evm.TU.ctg100.20	GO:0006464;GO:0036211;GO:0043412;GO:0008150;GO:0009987;GO:0043170;GO:0019538;GO:1901564;GO:0006807;GO:0071704;GO:0044260;GO:0044238;GO:0044267;GO:0044237;GO:0008152;	cellular protein modification process;protein modification process;macromolecule modification;biological_process;cellular process;macromolecule metabolic process;protein metabolic process;organonitrogen compound metabolic process;nitrogen compound metabolic process;organic substance metabolic process;cellular macromolecule metabolic process;primary metabolic process;cellular protein metabolic pro…	biological_process	GO:0005488;GO:0003674;GO:0005515;GO:0016151;GO:1901363;GO:0097159;GO:0019001;GO:0001883;GO:0005525;GO:0032549;GO:0032550;GO:0032561;GO:0001882;GO:0008270;GO:0043169;GO:0046872;GO:0046914;GO:0097367;GO:0017076;GO:0043167;GO:0035639;GO:0032555;GO:0032553;GO:0000166;GO:1901265;GO:0043168;GO:0036094;	binding;molecular_function;protein binding;nickel cation binding;heterocyclic compound binding;organic cyclic compound binding;guanyl nucleotide binding;purine nucleoside binding;GTP binding;ribonucleoside binding;purine ribonucleoside binding;guanyl ribonucleotide binding;nucleoside binding;zinc ion binding;cation binding;metal ion binding;transition metal ion binding;carbohydrate derivative bin…	molecular_function
evm.TU.ctg960.5
evm.TU.ctg1503.7
evm.TU.ctg97.52	GO:0006464;GO:0036211;GO:0006470;GO:0043412;GO:0016311;GO:0008150;GO:0009987;GO:0043170;GO:0019538;GO:1901564;GO:0006807;GO:0071704;GO:0006796;GO:0006793;GO:0044260;GO:0044238;GO:0044267;GO:0044237;GO:0008152;	cellular protein modification process;protein modification process;protein dephosphorylation;macromolecule modification;dephosphorylation;biological_process;cellular process;macromolecule metabolic process;protein metabolic process;organonitrogen compound metabolic process;nitrogen compound metabolic process;organic substance metabolic process;phosphate-containing compound metabolic process;phosp…	biological_process	GO:0003674;GO:0004725;GO:0016791;GO:0008138;GO:0004721;GO:0042578;GO:0016787;GO:0016788;GO:0003824;	molecular_function;protein tyrosine phosphatase activity;phosphatase activity;protein tyrosine/serine/threonine phosphatase activity;phosphoprotein phosphatase activity;phosphoric ester hydrolase activity;hydrolase activity;hydrolase activity, acting on ester bonds;catalytic activity;	molecular_function
evm.TU.ctg901.4	GO:0008150;GO:0008152;	biological_process;metabolic process;	biological_process	GO:0005488;GO:0003674;GO:0005509;GO:0043169;GO:0046872;GO:0043167;GO:0016746;GO:0016740;GO:0003824;	binding;molecular_function;calcium ion binding;cation binding;metal ion binding;ion binding;transferase activity, transferring acyl groups;transferase activity;catalytic activity;	molecular_function
evm.TU.ctg75.11	GO:0050794;GO:0050789;GO:0065007;GO:0055085;GO:0080090;GO:0051171;GO:0031323;GO:0009889;GO:0010556;GO:0031326;GO:2000112;GO:0060255;GO:0010468;GO:0051252;GO:0019222;GO:0006355;GO:1903506;GO:2001141;GO:0019219;GO:0006351;GO:0097659;GO:0032774;GO:0006811;GO:0034654;GO:0019438;GO:0018130;GO:1901362;GO:0030001;GO:0006812;GO:0016070;GO:0006810;GO:0051234;GO:0051179;GO:0009059;GO:0034645;GO:0010467;GO:…	regulation of cellular process;regulation of biological process;biological regulation;transmembrane transport;regulation of primary metabolic process;regulation of nitrogen compound metabolic process;regulation of cellular metabolic process;regulation of biosynthetic process;regulation of macromolecule biosynthetic process;regulation of cellular biosynthetic process;regulation of cellular macromo…	biological_process	GO:0003677;GO:0022857;GO:0015075;GO:0005215;GO:0015318;GO:0008324;GO:0022890;GO:0005488;GO:0003676;GO:0003674;GO:0046873;GO:1901363;GO:0097159;GO:0008270;GO:0043169;GO:0046872;GO:0046914;GO:0097367;GO:0016817;GO:0016818;GO:0008144;GO:0017076;GO:0043167;GO:0035639;GO:0032555;GO:0016787;GO:0030554;GO:0032553;GO:0032559;GO:0000166;GO:1901265;GO:0005524;GO:0043168;GO:0036094;GO:0003824;	DNA binding;transmembrane transporter activity;ion transmembrane transporter activity;transporter activity;inorganic solute uptake transmembrane transporter activity;cation transmembrane transporter activity;inorganic cation transmembrane transporter activity;binding;nucleic acid binding;molecular_function;metal ion transmembrane transporter activity;heterocyclic compound binding;organic cyclic c…	molecular_function	GO:0016020;GO:0005575;GO:0005634;GO:0043231;GO:0043227;GO:0005623;GO:0044464;GO:0043226;GO:0005622;GO:0043229;GO:0044424;	membrane;cellular_component;nucleus;intracellular membrane-bounded organelle;membrane-bounded organelle;cell;cell part;organelle;intracellular;intracellular organelle;intracellular part;	cellular_component
evm.TU.ctg627.2	GO:0008150;GO:0008152;	biological_process;metabolic process;	biological_process	GO:0003674;GO:0016746;GO:0016740;GO:0003824;	molecular_function;transferase activity, transferring acyl groups;transferase activity;catalytic activity;	molecular_function
evm.TU.ctg189.8	GO:0050794;GO:0050789;GO:0065007;GO:0007154;GO:0023052;GO:0007165;GO:0051716;GO:0050896;GO:0035556;GO:0007264;GO:0008150;GO:0009987;	regulation of cellular process;regulation of biological process;biological regulation;cell communication;signaling;signal transduction;cellular response to stimulus;response to stimulus;intracellular signal transduction;small GTPase mediated signal transduction;biological_process;cellular process;	biological_process	GO:0005488;GO:0003674;GO:1901363;GO:0097159;GO:0019001;GO:0003924;GO:0001883;GO:0005525;GO:0032549;GO:0032550;GO:0032561;GO:0001882;GO:0097367;GO:0016817;GO:0016818;GO:0016462;GO:0017076;GO:0017111;GO:0043167;GO:0035639;GO:0032555;GO:0016787;GO:0032553;GO:0000166;GO:1901265;GO:0043168;GO:0036094;GO:0003824;	binding;molecular_function;heterocyclic compound binding;organic cyclic compound binding;guanyl nucleotide binding;GTPase activity;purine nucleoside binding;GTP binding;ribonucleoside binding;purine ribonucleoside binding;guanyl ribonucleotide binding;nucleoside binding;carbohydrate derivative binding;hydrolase activity, acting on acid anhydrides;hydrolase activity, acting on acid anhydrides, in …	molecular_function
evm.TU.ctg124.30	GO:0050896;GO:1901700;GO:0009415;GO:0001101;GO:0042221;GO:0010035;GO:0008150;GO:0009628;GO:0006950;	response to stimulus;response to oxygen-containing compound;response to water;response to acid chemical;response to chemical;response to inorganic substance;biological_process;response to abiotic stimulus;response to stress;	biological_process	GO:0003677;GO:0005488;GO:0003676;GO:0003674;GO:1901363;GO:0097159;	DNA binding;binding;nucleic acid binding;molecular_function;heterocyclic compound binding;organic cyclic compound binding;	molecular_function
evm.TU.ctg30.50
evm.TU.ctg68.4				GO:0005488;GO:0003674;GO:0005515;	binding;molecular_function;protein binding;	molecular_function
evm.TU.ctg140.1	GO:0022610;GO:0007155;GO:0008150;	biological adhesion;cell adhesion;biological_process;	biological_process	GO:0005488;GO:0003674;GO:0005515;	binding;molecular_function;protein binding;	molecular_function	GO:0016021;GO:0031224;GO:0016020;GO:0005575;GO:0044425;	integral component of membrane;intrinsic component of membrane;membrane;cellular_component;membrane part;	cellular_component
evm.TU.ctg33.11	GO:0050794;GO:0050789;GO:0065007;GO:0007154;GO:0023052;GO:0007165;GO:0051716;GO:0050896;GO:0035556;GO:0007264;GO:0008150;GO:0009987;	regulation of cellular process;regulation of biological process;biological regulation;cell communication;signaling;signal transduction;cellular response to stimulus;response to stimulus;intracellular signal transduction;small GTPase mediated signal transduction;biological_process;cellular process;	biological_process	GO:0005488;GO:0003674;GO:1901363;GO:0097159;GO:0019001;GO:0001883;GO:0005525;GO:0032549;GO:0032550;GO:0032561;GO:0001882;GO:0097367;GO:0017076;GO:0043167;GO:0035639;GO:0032555;GO:0032553;GO:0000166;GO:1901265;GO:0043168;GO:0036094;	binding;molecular_function;heterocyclic compound binding;organic cyclic compound binding;guanyl nucleotide binding;purine nucleoside binding;GTP binding;ribonucleoside binding;purine ribonucleoside binding;guanyl ribonucleotide binding;nucleoside binding;carbohydrate derivative binding;purine nucleotide binding;ion binding;purine ribonucleoside triphosphate binding;purine ribonucleotide binding;r…	molecular_function
evm.TU.ctg325.23				GO:0003674;GO:0008440;GO:0051766;GO:0016772;GO:0016773;GO:0016301;GO:0016740;GO:0003824;	molecular_function;inositol-1,4,5-trisphosphate 3-kinase activity;inositol trisphosphate kinase activity;transferase activity, transferring phosphorus-containing groups;phosphotransferase activity, alcohol group as acceptor;kinase activity;transferase activity;catalytic activity;	molecular_function
evm.TU.ctg490.15	GO:0051604;GO:0016485;GO:0005975;GO:1901135;GO:0006508;GO:1901137;GO:0044262;GO:0034637;GO:0016051;GO:0000271;GO:0033692;GO:0009059;GO:0005976;GO:0034645;GO:0010467;GO:0008150;GO:0008653;GO:0009103;GO:0044264;GO:0009987;GO:0043170;GO:0019538;GO:1901564;GO:0006807;GO:1901576;GO:0071704;GO:0009058;GO:0044249;GO:0044260;GO:0044238;GO:1903509;GO:0008610;GO:0044237;GO:0008152;GO:0006629;GO:0044255;	protein maturation;protein processing;carbohydrate metabolic process;carbohydrate derivative metabolic process;proteolysis;carbohydrate derivative biosynthetic process;cellular carbohydrate metabolic process;cellular carbohydrate biosynthetic process;carbohydrate biosynthetic process;polysaccharide biosynthetic process;cellular polysaccharide biosynthetic process;macromolecule biosynthetic proces…	biological_process	GO:0005488;GO:0003676;GO:0003674;GO:1901363;GO:0097159;GO:0004826;GO:0004812;GO:0016875;GO:0016874;GO:0003723;GO:0003824;	binding;nucleic acid binding;molecular_function;heterocyclic compound binding;organic cyclic compound binding;phenylalanine-tRNA ligase activity;aminoacyl-tRNA ligase activity;ligase activity, forming carbon-oxygen bonds;ligase activity;RNA binding;catalytic activity;	molecular_function	GO:0016021;GO:0031224;GO:0016020;GO:0005575;GO:0044425;	integral component of membrane;intrinsic component of membrane;membrane;cellular_component;membrane part;	cellular_component
evm.TU.ctg59.28				GO:0005488;GO:0003674;GO:0005515;GO:0046870;GO:0043169;GO:0046872;GO:0046914;GO:0043167;	binding;molecular_function;protein binding;cadmium ion binding;cation binding;metal ion binding;transition metal ion binding;ion binding;	molecular_function
evm.TU.ctg824.6	GO:0007186;GO:0050794;GO:0050789;GO:0065007;GO:0007154;GO:0023052;GO:0007165;GO:0051716;GO:0050896;GO:0008150;GO:0009987;	G-protein coupled receptor signaling pathway;regulation of cellular process;regulation of biological process;biological regulation;cell communication;signaling;signal transduction;cellular response to stimulus;response to stimulus;biological_process;cellular process;	biological_process	GO:0005488;GO:0003674;GO:0004871;GO:0031683;GO:1901363;GO:0097159;GO:0019001;GO:0044877;GO:0003924;GO:0016817;GO:0016818;GO:0016462;GO:0017076;GO:0017111;GO:0016787;GO:0000166;GO:1901265;GO:0036094;GO:0003824;	binding;molecular_function;signal transducer activity;G-protein beta/gamma-subunit complex binding;heterocyclic compound binding;organic cyclic compound binding;guanyl nucleotide binding;macromolecular complex binding;GTPase activity;hydrolase activity, acting on acid anhydrides;hydrolase activity, acting on acid anhydrides, in phosphorus-containing anhydrides;pyrophosphatase activity;purine nucl…	molecular_function
evm.TU.ctg359.30	GO:0022610;GO:0007155;GO:0008150;	biological adhesion;cell adhesion;biological_process;	biological_process
evm.TU.ctg658.7				GO:0005488;GO:0003674;GO:0005515;	binding;molecular_function;protein binding;	molecular_function
evm.TU.ctg430.8	GO:0007010;GO:0000226;GO:0008150;GO:0009987;GO:0007017;GO:0071840;GO:0016043;GO:0006996;	cytoskeleton organization;microtubule cytoskeleton organization;biological_process;cellular process;microtubule-based process;cellular component organization or biogenesis;cellular component organization;organelle organization;	biological_process				GO:0005575;GO:0015630;GO:0005856;GO:0043228;GO:0043232;GO:0005623;GO:0044464;GO:0043226;GO:0005622;GO:0043229;GO:0044424;	cellular_component;microtubule cytoskeleton;cytoskeleton;non-membrane-bounded organelle;intracellular non-membrane-bounded organelle;cell;cell part;organelle;intracellular;intracellular organelle;intracellular part;	cellular_component
evm.TU.ctg538.1				GO:0005488;GO:0003676;GO:0003674;GO:0004540;GO:0004521;GO:1901363;GO:0097159;GO:0004519;GO:0004518;GO:0016787;GO:0003723;GO:0016788;GO:0003824;	binding;nucleic acid binding;molecular_function;ribonuclease activity;endoribonuclease activity;heterocyclic compound binding;organic cyclic compound binding;endonuclease activity;nuclease activity;hydrolase activity;RNA binding;hydrolase activity, acting on ester bonds;catalytic activity;	molecular_function
evm.TU.ctg864.6				GO:0003674;GO:0016772;GO:0016773;GO:0016740;GO:0003824;	molecular_function;transferase activity, transferring phosphorus-containing groups;phosphotransferase activity, alcohol group as acceptor;transferase activity;catalytic activity;	molecular_function
evm.TU.ctg356.51	GO:0055085;GO:0006810;GO:0051234;GO:0051179;GO:0008150;	transmembrane transport;transport;establishment of localization;localization;biological_process;	biological_process	GO:0022857;GO:0005215;GO:0003674;	transmembrane transporter activity;transporter activity;molecular_function;	molecular_function	GO:0016021;GO:0031224;GO:0016020;GO:0005575;GO:0044425;	integral component of membrane;intrinsic component of membrane;membrane;cellular_component;membrane part;	cellular_component
evm.TU.ctg564.3	GO:0006022;GO:1901135;GO:1901137;GO:0009059;GO:0006023;GO:0006024;GO:0008150;GO:0043170;GO:1901564;GO:0030203;GO:0006807;GO:1901576;GO:0071704;GO:0009058;GO:0008152;GO:1901566;	aminoglycan metabolic process;carbohydrate derivative metabolic process;carbohydrate derivative biosynthetic process;macromolecule biosynthetic process;aminoglycan biosynthetic process;glycosaminoglycan biosynthetic process;biological_process;macromolecule metabolic process;organonitrogen compound metabolic process;glycosaminoglycan metabolic process;nitrogen compound metabolic process;organic su…	biological_process	GO:0008375;GO:0008194;GO:0016758;GO:0016757;GO:0003674;GO:0030158;GO:0035252;GO:0042285;GO:0016763;GO:0016740;GO:0003824;	acetylglucosaminyltransferase activity;UDP-glycosyltransferase activity;transferase activity, transferring hexosyl groups;transferase activity, transferring glycosyl groups;molecular_function;protein xylosyltransferase activity;UDP-xylosyltransferase activity;xylosyltransferase activity;transferase activity, transferring pentosyl groups;transferase activity;catalytic activity;	molecular_function	GO:0016020;GO:0005575;	membrane;cellular_component;	cellular_component
evm.TU.ctg470.4	GO:0050794;GO:0050789;GO:0065007;GO:0007154;GO:0023052;GO:0007165;GO:0051716;GO:0050896;GO:0016070;GO:0006464;GO:0036211;GO:0007166;GO:0007167;GO:0007169;GO:0043412;GO:0008150;GO:0006468;GO:0009987;GO:0043170;GO:0019538;GO:1901564;GO:0090304;GO:0006807;GO:0006725;GO:0071704;GO:0006796;GO:0046483;GO:0006793;GO:1901360;GO:0006139;GO:0016310;GO:0044260;GO:0044419;GO:0044238;GO:0051704;GO:0044267;GO:…	regulation of cellular process;regulation of biological process;biological regulation;cell communication;signaling;signal transduction;cellular response to stimulus;response to stimulus;RNA metabolic process;cellular protein modification process;protein modification process;cell surface receptor signaling pathway;enzyme linked receptor protein signaling pathway;transmembrane receptor protein tyro…	biological_process	GO:0060089;GO:0004888;GO:0038023;GO:0005488;GO:0003674;GO:1901363;GO:0097159;GO:0005199;GO:0004714;GO:0097367;GO:0019199;GO:0004672;GO:0016772;GO:0008144;GO:0016773;GO:0004713;GO:0017076;GO:0016301;GO:0043167;GO:0035639;GO:0032555;GO:0030554;GO:0032553;GO:0032559;GO:0000166;GO:1901265;GO:0005524;GO:0043168;GO:0005198;GO:0036094;GO:0016740;GO:0003824;	molecular transducer activity;transmembrane signaling receptor activity;signaling receptor activity;binding;molecular_function;heterocyclic compound binding;organic cyclic compound binding;structural constituent of cell wall;transmembrane receptor protein tyrosine kinase activity;carbohydrate derivative binding;transmembrane receptor protein kinase activity;protein kinase activity;transferase act…	molecular_function	GO:0016020;GO:0005575;GO:0009277;GO:0019012;GO:0071944;GO:0005618;GO:0030312;GO:0005623;GO:0044464;	membrane;cellular_component;fungal-type cell wall;virion;cell periphery;cell wall;external encapsulating structure;cell;cell part;	cellular_component
evm.TU.ctg100.11				GO:0005488;GO:0003674;GO:0005515;	binding;molecular_function;protein binding;	molecular_function
evm.TU.ctg112.25	GO:0006508;GO:0008150;GO:0043170;GO:0019538;GO:1901564;GO:0006807;GO:0071704;GO:0044238;GO:0008152;	proteolysis;biological_process;macromolecule metabolic process;protein metabolic process;organonitrogen compound metabolic process;nitrogen compound metabolic process;organic substance metabolic process;primary metabolic process;metabolic process;	biological_process	GO:0003674;GO:0008233;GO:0070011;GO:0008236;GO:0017171;GO:0004175;GO:0004252;GO:0016787;GO:0003824;	molecular_function;peptidase activity;peptidase activity, acting on L-amino acid peptides;serine-type peptidase activity;serine hydrolase activity;endopeptidase activity;serine-type endopeptidase activity;hydrolase activity;catalytic activity;	molecular_function
evm.TU.ctg395.26				GO:0005488;GO:0003674;GO:0005515;	binding;molecular_function;protein binding;	molecular_function
evm.TU.ctg144.4	GO:0050794;GO:0050789;GO:0065007;GO:0007154;GO:0023052;GO:0007165;GO:0051716;GO:0050896;GO:0035556;GO:0009059;GO:0034645;GO:0008150;GO:0009987;GO:0043170;GO:0006260;GO:0090304;GO:0006807;GO:0006725;GO:1901576;GO:0071704;GO:0009058;GO:0046483;GO:0044249;GO:1901360;GO:0006139;GO:0044260;GO:0044238;GO:0055114;GO:0034641;GO:0044237;GO:0008152;GO:0006259;	regulation of cellular process;regulation of biological process;biological regulation;cell communication;signaling;signal transduction;cellular response to stimulus;response to stimulus;intracellular signal transduction;macromolecule biosynthetic process;cellular macromolecule biosynthetic process;biological_process;cellular process;macromolecule metabolic process;DNA replication;nucleic acid met…	biological_process	GO:0003677;GO:0005488;GO:0003676;GO:0003674;GO:0005515;GO:0015036;GO:1901363;GO:0097159;GO:0016668;GO:0047134;GO:0016667;GO:0016651;GO:0016491;GO:0003824;	DNA binding;binding;nucleic acid binding;molecular_function;protein binding;disulfide oxidoreductase activity;heterocyclic compound binding;organic cyclic compound binding;oxidoreductase activity, acting on a sulfur group of donors, NAD(P) as acceptor;protein-disulfide reductase activity;oxidoreductase activity, acting on a sulfur group of donors;oxidoreductase activity, acting on NAD(P)H;oxidore…	molecular_function
evm.TU.ctg248.7	GO:0051716;GO:0050896;GO:0006508;GO:0008150;GO:0009987;GO:0043170;GO:0019538;GO:1901564;GO:0090304;GO:0006807;GO:0006725;GO:0071704;GO:0046483;GO:1901360;GO:0006139;GO:0044260;GO:0044238;GO:0006950;GO:0034641;GO:0044237;GO:0033554;GO:0006974;GO:0008152;GO:0006281;GO:0006310;GO:0006259;	cellular response to stimulus;response to stimulus;proteolysis;biological_process;cellular process;macromolecule metabolic process;protein metabolic process;organonitrogen compound metabolic process;nucleic acid metabolic process;nitrogen compound metabolic process;cellular aromatic compound metabolic process;organic substance metabolic process;heterocycle metabolic process;organic cyclic compoun…	biological_process	GO:0005488;GO:0003674;GO:0004222;GO:0008237;GO:0008233;GO:1901363;GO:0097159;GO:0070011;GO:0008270;GO:0043169;GO:0004175;GO:0046872;GO:0046914;GO:0097367;GO:0016817;GO:0016818;GO:0008144;GO:0016462;GO:0017076;GO:0009378;GO:0017111;GO:0043167;GO:0035639;GO:0032555;GO:0016787;GO:0030554;GO:0032553;GO:0032559;GO:0000166;GO:1901265;GO:0005524;GO:0043168;GO:0036094;GO:0003678;GO:0004386;GO:0016887;GO:…	binding;molecular_function;metalloendopeptidase activity;metallopeptidase activity;peptidase activity;heterocyclic compound binding;organic cyclic compound binding;peptidase activity, acting on L-amino acid peptides;zinc ion binding;cation binding;endopeptidase activity;metal ion binding;transition metal ion binding;carbohydrate derivative binding;hydrolase activity, acting on acid anhydrides;hyd…	molecular_function	GO:0016021;GO:0031224;GO:0016020;GO:0005575;GO:0044425;	integral component of membrane;intrinsic component of membrane;membrane;cellular_component;membrane part;	cellular_component
evm.TU.ctg412.6				GO:0005488;GO:0003674;GO:0005515;	binding;molecular_function;protein binding;	molecular_function
evm.TU.ctg486.22				GO:0043394;GO:0043395;GO:0005488;GO:0003674;GO:0005515;GO:1901681;GO:0097367;GO:0043167;GO:0043168;	proteoglycan binding;heparan sulfate proteoglycan binding;binding;molecular_function;protein binding;sulfur compound binding;carbohydrate derivative binding;ion binding;anion binding;	molecular_function	GO:0016020;GO:0005575;	membrane;cellular_component;	cellular_component
evm.TU.ctg967.4	GO:0017144;GO:0006099;GO:0006101;GO:0008150;GO:0009987;GO:0009060;GO:0016999;GO:0072350;GO:0015980;GO:0045333;GO:0071704;GO:0044238;GO:0055114;GO:0006091;GO:0044237;GO:0008152;GO:0044281;GO:0006082;GO:0043436;GO:0019752;	drug metabolic process;tricarboxylic acid cycle;citrate metabolic process;biological_process;cellular process;aerobic respiration;antibiotic metabolic process;tricarboxylic acid metabolic process;energy derivation by oxidation of organic compounds;cellular respiration;organic substance metabolic process;primary metabolic process;oxidation-reduction process;generation of precursor metabolites and …	biological_process	GO:0005488;GO:0003674;GO:0016614;GO:1901363;GO:0097159;GO:0071949;GO:0016615;GO:0008924;GO:0016901;GO:0050660;GO:0016491;GO:0050662;GO:0048037;GO:0043167;GO:0000166;GO:1901265;GO:0043168;GO:0036094;GO:0003824;	binding;molecular_function;oxidoreductase activity, acting on CH-OH group of donors;heterocyclic compound binding;organic cyclic compound binding;FAD binding;malate dehydrogenase activity;malate dehydrogenase (quinone) activity;oxidoreductase activity, acting on the CH-OH group of donors, quinone or similar compound as acceptor;flavin adenine dinucleotide binding;oxidoreductase activity;coenzyme …	molecular_function
evm.TU.ctg331.7				GO:0005488;GO:0003674;GO:0005515;	binding;molecular_function;protein binding;	molecular_function	GO:0016021;GO:0031224;GO:0016020;GO:0005575;GO:0044425;	integral component of membrane;intrinsic component of membrane;membrane;cellular_component;membrane part;	cellular_component
evm.TU.ctg38.23				GO:0005488;GO:0003674;GO:0005515;	binding;molecular_function;protein binding;	molecular_function	GO:0005575;GO:0019028;GO:0019012;GO:0044423;	cellular_component;viral capsid;virion;virion part;	cellular_component
evm.TU.ctg275.1	GO:0050794;GO:0050789;GO:0065007;GO:0007154;GO:0023052;GO:0007165;GO:0051716;GO:0050896;GO:0015886;GO:1901678;GO:0006810;GO:0051234;GO:0051179;GO:0051181;GO:0044085;GO:0022607;GO:0008150;GO:0009987;GO:0071702;GO:0071840;GO:0017004;GO:0016043;GO:0043933;GO:0071705;GO:0065003;GO:0034622;	regulation of cellular process;regulation of biological process;biological regulation;cell communication;signaling;signal transduction;cellular response to stimulus;response to stimulus;heme transport;iron coordination entity transport;transport;establishment of localization;localization;cofactor transport;cellular component biogenesis;cellular component assembly;biological_process;cellular proce…	biological_process	GO:0005488;GO:0003674;GO:0005515;GO:0008168;GO:0016740;GO:0016741;GO:0003824;	binding;molecular_function;protein binding;methyltransferase activity;transferase activity;transferase activity, transferring one-carbon groups;catalytic activity;	molecular_function	GO:0016021;GO:0031224;GO:0016020;GO:0005575;GO:0044425;	integral component of membrane;intrinsic component of membrane;membrane;cellular_component;membrane part;	cellular_component
evm.TU.ctg715.13				GO:0005488;GO:0003674;GO:0005515;GO:0005509;GO:0043169;GO:0046872;GO:0043167;	binding;molecular_function;protein binding;calcium ion binding;cation binding;metal ion binding;ion binding;	molecular_function
evm.TU.ctg1011.1	GO:0050794;GO:0050789;GO:0065007;GO:0080090;GO:0051171;GO:0031323;GO:0009889;GO:0010556;GO:0031326;GO:2000112;GO:0060255;GO:0010468;GO:0051252;GO:0019222;GO:0006355;GO:1903506;GO:2001141;GO:0019219;GO:0006351;GO:0097659;GO:0032774;GO:0034654;GO:0019438;GO:0018130;GO:1901362;GO:0016070;GO:0009059;GO:0034645;GO:0010467;GO:0008150;GO:0009987;GO:0043170;GO:0044271;GO:0090304;GO:0006807;GO:0006725;GO:…	regulation of cellular process;regulation of biological process;biological regulation;regulation of primary metabolic process;regulation of nitrogen compound metabolic process;regulation of cellular metabolic process;regulation of biosynthetic process;regulation of macromolecule biosynthetic process;regulation of cellular biosynthetic process;regulation of cellular macromolecule biosynthetic proc…	biological_process	GO:0003677;GO:0005488;GO:0003676;GO:0003674;GO:1901363;GO:0097159;	DNA binding;binding;nucleic acid binding;molecular_function;heterocyclic compound binding;organic cyclic compound binding;	molecular_function
evm.TU.ctg352.29				GO:0005488;GO:0003676;GO:0003674;GO:1901363;GO:0097159;	binding;nucleic acid binding;molecular_function;heterocyclic compound binding;organic cyclic compound binding;	molecular_function
evm.TU.ctg115.53				GO:0005488;GO:0003674;GO:0005515;	binding;molecular_function;protein binding;	molecular_function
evm.TU.ctg483.7	GO:0050794;GO:0050789;GO:0065007;GO:0080090;GO:0051171;GO:0031323;GO:0009889;GO:0010556;GO:0031326;GO:2000112;GO:0060255;GO:0010468;GO:0051252;GO:0019222;GO:0006355;GO:1903506;GO:2001141;GO:0019219;GO:0006351;GO:0097659;GO:0032774;GO:0034654;GO:0019438;GO:0018130;GO:1901362;GO:0016070;GO:0009059;GO:0034645;GO:0010467;GO:0008150;GO:0009987;GO:0043170;GO:0044271;GO:0090304;GO:0006807;GO:0006725;GO:…	regulation of cellular process;regulation of biological process;biological regulation;regulation of primary metabolic process;regulation of nitrogen compound metabolic process;regulation of cellular metabolic process;regulation of biosynthetic process;regulation of macromolecule biosynthetic process;regulation of cellular biosynthetic process;regulation of cellular macromolecule biosynthetic proc…	biological_process	GO:0003677;GO:0005488;GO:0003676;GO:0003674;GO:1901363;GO:0097159;GO:0003774;GO:0016817;GO:0016818;GO:0016462;GO:0017111;GO:0016787;GO:0005198;GO:0003824;	DNA binding;binding;nucleic acid binding;molecular_function;heterocyclic compound binding;organic cyclic compound binding;motor activity;hydrolase activity, acting on acid anhydrides;hydrolase activity, acting on acid anhydrides, in phosphorus-containing anhydrides;pyrophosphatase activity;nucleoside-triphosphatase activity;hydrolase activity;structural molecule activity;catalytic activity;	molecular_function	GO:0005575;GO:0005856;GO:0016459;GO:0015629;GO:0044430;GO:0044422;GO:0043228;GO:0044446;GO:0043232;GO:0005882;GO:0045111;GO:0032991;GO:0005623;GO:0044464;GO:0043226;GO:0005622;GO:0043229;GO:0044424;	cellular_component;cytoskeleton;myosin complex;actin cytoskeleton;cytoskeletal part;organelle part;non-membrane-bounded organelle;intracellular organelle part;intracellular non-membrane-bounded organelle;intermediate filament;intermediate filament cytoskeleton;macromolecular complex;cell;cell part;organelle;intracellular;intracellular organelle;intracellular part;	cellular_component
evm.TU.ctg420.23_evm.TU.ctg420.24				GO:0005488;GO:0003674;GO:0005515;GO:0008270;GO:0043169;GO:0046872;GO:0046914;GO:0043167;	binding;molecular_function;protein binding;zinc ion binding;cation binding;metal ion binding;transition metal ion binding;ion binding;	molecular_function
evm.TU.ctg470.6	GO:0050794;GO:0050789;GO:0065007;GO:0007154;GO:0023052;GO:0007165;GO:0051716;GO:0050896;GO:0035556;GO:0007264;GO:0008150;GO:0009987;	regulation of cellular process;regulation of biological process;biological regulation;cell communication;signaling;signal transduction;cellular response to stimulus;response to stimulus;intracellular signal transduction;small GTPase mediated signal transduction;biological_process;cellular process;	biological_process	GO:0005488;GO:0003674;GO:1901363;GO:0097159;GO:0019001;GO:0003924;GO:0001883;GO:0005525;GO:0032549;GO:0032550;GO:0032561;GO:0001882;GO:0097367;GO:0016817;GO:0016818;GO:0016462;GO:0017076;GO:0017111;GO:0043167;GO:0035639;GO:0032555;GO:0016787;GO:0032553;GO:0000166;GO:1901265;GO:0043168;GO:0036094;GO:0003824;	binding;molecular_function;heterocyclic compound binding;organic cyclic compound binding;guanyl nucleotide binding;GTPase activity;purine nucleoside binding;GTP binding;ribonucleoside binding;purine ribonucleoside binding;guanyl ribonucleotide binding;nucleoside binding;carbohydrate derivative binding;hydrolase activity, acting on acid anhydrides;hydrolase activity, acting on acid anhydrides, in …	molecular_function
evm.TU.ctg408.26	GO:0050794;GO:0050789;GO:0065007;GO:0080090;GO:0051171;GO:0031323;GO:0009889;GO:0010556;GO:0031326;GO:2000112;GO:0060255;GO:0010468;GO:0051252;GO:0019222;GO:0006355;GO:1903506;GO:2001141;GO:0019219;GO:0006351;GO:0097659;GO:0032774;GO:0034654;GO:0019438;GO:0018130;GO:1901362;GO:0016070;GO:0009059;GO:0034645;GO:0010467;GO:0008150;GO:0009987;GO:0043170;GO:0044271;GO:0090304;GO:0006807;GO:0006725;GO:…	regulation of cellular process;regulation of biological process;biological regulation;regulation of primary metabolic process;regulation of nitrogen compound metabolic process;regulation of cellular metabolic process;regulation of biosynthetic process;regulation of macromolecule biosynthetic process;regulation of cellular biosynthetic process;regulation of cellular macromolecule biosynthetic proc…	biological_process	GO:0003677;GO:0005488;GO:0003676;GO:0003674;GO:0005515;GO:1901363;GO:0097159;GO:0046983;	DNA binding;binding;nucleic acid binding;molecular_function;protein binding;heterocyclic compound binding;organic cyclic compound binding;protein dimerization activity;	molecular_function
evm.TU.ctg288.3	GO:0007186;GO:0050794;GO:0050789;GO:0065007;GO:0007154;GO:0023052;GO:0007165;GO:0051716;GO:0050896;GO:0008150;GO:0009987;	G-protein coupled receptor signaling pathway;regulation of cellular process;regulation of biological process;biological regulation;cell communication;signaling;signal transduction;cellular response to stimulus;response to stimulus;biological_process;cellular process;	biological_process	GO:0004930;GO:0060089;GO:0004888;GO:0038023;GO:0005488;GO:0003674;GO:0030246;	G-protein coupled receptor activity;molecular transducer activity;transmembrane signaling receptor activity;signaling receptor activity;binding;molecular_function;carbohydrate binding;	molecular_function	GO:0016021;GO:0031224;GO:0016020;GO:0005575;GO:0044425;	integral component of membrane;intrinsic component of membrane;membrane;cellular_component;membrane part;	cellular_component
evm.TU.ctg284.40	GO:0008150;GO:0055114;GO:0008152;	biological_process;oxidation-reduction process;metabolic process;	biological_process	GO:0005488;GO:0003674;GO:0005515;GO:0016903;GO:0016491;GO:0003824;	binding;molecular_function;protein binding;oxidoreductase activity, acting on the aldehyde or oxo group of donors;oxidoreductase activity;catalytic activity;	molecular_function
evm.TU.ctg141.22	GO:0050794;GO:0050789;GO:0065007;GO:0010941;GO:0042981;GO:0043067;GO:0008219;GO:0006915;GO:0012501;GO:0008150;GO:0009987;	regulation of cellular process;regulation of biological process;biological regulation;regulation of cell death;regulation of apoptotic process;regulation of programmed cell death;cell death;apoptotic process;programmed cell death;biological_process;cellular process;	biological_process	GO:0005488;GO:0003674;GO:0005515;	binding;molecular_function;protein binding;	molecular_function
evm.TU.ctg801.2				GO:0005488;GO:0003674;GO:0005515;	binding;molecular_function;protein binding;	molecular_function
evm.TU.ctg997.1	GO:1901362;GO:0008202;GO:0008150;GO:0006694;GO:0009987;GO:1901564;GO:0006807;GO:1901576;GO:0071704;GO:0009058;GO:1901360;GO:0044238;GO:0055114;GO:0008610;GO:0044237;GO:0006520;GO:0008152;GO:0044281;GO:0006629;GO:0006082;GO:0043436;GO:0019752;	organic cyclic compound biosynthetic process;steroid metabolic process;biological_process;steroid biosynthetic process;cellular process;organonitrogen compound metabolic process;nitrogen compound metabolic process;organic substance biosynthetic process;organic substance metabolic process;biosynthetic process;organic cyclic compound metabolic process;primary metabolic process;oxidation-reduction p…	biological_process	GO:0005488;GO:0016757;GO:0003674;GO:0016614;GO:0016616;GO:0051287;GO:1901363;GO:0097159;GO:0043169;GO:0016763;GO:0046872;GO:0003854;GO:0016229;GO:0033764;GO:0016491;GO:0003950;GO:0050662;GO:0048037;GO:0043167;GO:0000166;GO:1901265;GO:0036094;GO:0016740;GO:0003824;	binding;transferase activity, transferring glycosyl groups;molecular_function;oxidoreductase activity, acting on CH-OH group of donors;oxidoreductase activity, acting on the CH-OH group of donors, NAD or NADP as acceptor;NAD binding;heterocyclic compound binding;organic cyclic compound binding;cation binding;transferase activity, transferring pentosyl groups;metal ion binding;3-beta-hydroxy-delta…	molecular_function	GO:0005575;GO:0005634;GO:0043231;GO:0043227;GO:0005623;GO:0044464;GO:0043226;GO:0005622;GO:0043229;GO:0044424;	cellular_component;nucleus;intracellular membrane-bounded organelle;membrane-bounded organelle;cell;cell part;organelle;intracellular;intracellular organelle;intracellular part;	cellular_component
evm.TU.ctg501.14	GO:0050794;GO:0050789;GO:0065007;GO:0007154;GO:0023052;GO:0007165;GO:0051716;GO:0080090;GO:0051171;GO:0031323;GO:0009889;GO:0010556;GO:0031326;GO:2000112;GO:0060255;GO:0010468;GO:0051252;GO:0019222;GO:0006355;GO:1903506;GO:2001141;GO:0019219;GO:0006351;GO:0097659;GO:0032774;GO:0050896;GO:0034654;GO:0019438;GO:0018130;GO:1901362;GO:0009719;GO:0010033;GO:0009725;GO:0014070;GO:0033993;GO:0043401;GO:…	regulation of cellular process;regulation of biological process;biological regulation;cell communication;signaling;signal transduction;cellular response to stimulus;regulation of primary metabolic process;regulation of nitrogen compound metabolic process;regulation of cellular metabolic process;regulation of biosynthetic process;regulation of macromolecule biosynthetic process;regulation of cellu…	biological_process	GO:0003677;GO:0043565;GO:0005488;GO:0003676;GO:0003700;GO:0003674;GO:1901363;GO:0097159;GO:0008270;GO:0043169;GO:0046872;GO:0046914;GO:0043167;	DNA binding;sequence-specific DNA binding;binding;nucleic acid binding;transcription factor activity, sequence-specific DNA binding;molecular_function;heterocyclic compound binding;organic cyclic compound binding;zinc ion binding;cation binding;metal ion binding;transition metal ion binding;ion binding;	molecular_function	GO:0005575;GO:0019028;GO:0019012;GO:0019013;GO:0044423;GO:0005634;GO:0043231;GO:0043227;GO:0005623;GO:0044464;GO:0043226;GO:0005622;GO:0043229;GO:0044424;	cellular_component;viral capsid;virion;viral nucleocapsid;virion part;nucleus;intracellular membrane-bounded organelle;membrane-bounded organelle;cell;cell part;organelle;intracellular;intracellular organelle;intracellular part;	cellular_component
evm.TU.ctg255.10				GO:0003677;GO:0005488;GO:0003676;GO:0003674;GO:1901363;GO:0097159;GO:0097367;GO:0008144;GO:0017076;GO:0043167;GO:0035639;GO:0032555;GO:0016787;GO:0030554;GO:0032553;GO:0032559;GO:0000166;GO:1901265;GO:0005524;GO:0043168;GO:0036094;GO:0003824;	DNA binding;binding;nucleic acid binding;molecular_function;heterocyclic compound binding;organic cyclic compound binding;carbohydrate derivative binding;drug binding;purine nucleotide binding;ion binding;purine ribonucleoside triphosphate binding;purine ribonucleotide binding;hydrolase activity;adenyl nucleotide binding;ribonucleotide binding;adenyl ribonucleotide binding;nucleotide binding;nucl…	molecular_function
evm.TU.ctg811.10	GO:0006508;GO:0008150;GO:0043170;GO:0019538;GO:1901564;GO:0006807;GO:0071704;GO:0044238;GO:0008152;	proteolysis;biological_process;macromolecule metabolic process;protein metabolic process;organonitrogen compound metabolic process;nitrogen compound metabolic process;organic substance metabolic process;primary metabolic process;metabolic process;	biological_process	GO:0003674;GO:0008233;GO:0070011;GO:0008236;GO:0017171;GO:0004175;GO:0004252;GO:0016787;GO:0003824;	molecular_function;peptidase activity;peptidase activity, acting on L-amino acid peptides;serine-type peptidase activity;serine hydrolase activity;endopeptidase activity;serine-type endopeptidase activity;hydrolase activity;catalytic activity;	molecular_function
evm.TU.ctg927.11
evm.TU.ctg168.16				GO:0005488;GO:0003676;GO:0003674;GO:1901363;GO:0097159;	binding;nucleic acid binding;molecular_function;heterocyclic compound binding;organic cyclic compound binding;	molecular_function
evm.TU.ctg38.21	GO:0050794;GO:0050789;GO:0065007;GO:0080090;GO:0051171;GO:0031323;GO:0009889;GO:0010556;GO:0031326;GO:2000112;GO:0060255;GO:0010468;GO:0051252;GO:0019222;GO:0006355;GO:1903506;GO:2001141;GO:0019219;GO:0006351;GO:0097659;GO:0032774;GO:0034654;GO:0019438;GO:0018130;GO:1901362;GO:0016070;GO:0009059;GO:0034645;GO:0010467;GO:0008150;GO:0009987;GO:0043170;GO:0044271;GO:0090304;GO:0006807;GO:0006725;GO:…	regulation of cellular process;regulation of biological process;biological regulation;regulation of primary metabolic process;regulation of nitrogen compound metabolic process;regulation of cellular metabolic process;regulation of biosynthetic process;regulation of macromolecule biosynthetic process;regulation of cellular biosynthetic process;regulation of cellular macromolecule biosynthetic proc…	biological_process	GO:0003677;GO:0005488;GO:0003676;GO:0003674;GO:1901363;GO:0097159;	DNA binding;binding;nucleic acid binding;molecular_function;heterocyclic compound binding;organic cyclic compound binding;	molecular_function
evm.TU.ctg1040.3	GO:0050794;GO:0050789;GO:0065007;GO:0080090;GO:0051171;GO:0031323;GO:0009889;GO:0010556;GO:0031326;GO:2000112;GO:0060255;GO:0010468;GO:0051252;GO:0019222;GO:0006355;GO:1903506;GO:2001141;GO:0019219;GO:0006351;GO:0097659;GO:0032774;GO:0022402;GO:0034654;GO:0019438;GO:0018130;GO:1901362;GO:0007049;GO:0016070;GO:0008608;GO:0009059;GO:0034645;GO:0098813;GO:0010467;GO:0008150;GO:0007059;GO:0009987;GO:…	regulation of cellular process;regulation of biological process;biological regulation;regulation of primary metabolic process;regulation of nitrogen compound metabolic process;regulation of cellular metabolic process;regulation of biosynthetic process;regulation of macromolecule biosynthetic process;regulation of cellular biosynthetic process;regulation of cellular macromolecule biosynthetic proc…	biological_process	GO:0003677;GO:0043565;GO:0005488;GO:0003676;GO:0003700;GO:0003674;GO:1901363;GO:0097159;GO:0016491;GO:0003824;	DNA binding;sequence-specific DNA binding;binding;nucleic acid binding;transcription factor activity, sequence-specific DNA binding;molecular_function;heterocyclic compound binding;organic cyclic compound binding;oxidoreductase activity;catalytic activity;	molecular_function	GO:0005575;GO:0044454;GO:0000228;GO:0000777;GO:0000779;GO:0000778;GO:0000780;GO:0000942;GO:0042729;GO:0000794;GO:0031981;GO:0015630;GO:0000940;GO:0000793;GO:0005856;GO:0072686;GO:0005819;GO:0000776;GO:0031974;GO:0043233;GO:0070013;GO:0098687;GO:0044430;GO:0044427;GO:0005694;GO:0000775;GO:0044428;GO:0005634;GO:0043231;GO:0043227;GO:0044422;GO:0043228;GO:0044446;GO:0043232;GO:0032991;GO:0005623;GO:…	cellular_component;nuclear chromosome part;nuclear chromosome;condensed chromosome kinetochore;condensed chromosome, centromeric region;condensed nuclear chromosome kinetochore;condensed nuclear chromosome, centromeric region;condensed nuclear chromosome outer kinetochore;DASH complex;condensed nuclear chromosome;nuclear lumen;microtubule cytoskeleton;condensed chromosome outer kinetochore;conden…	cellular_component
evm.TU.ctg450.10
evm.TU.ctg121.12	GO:0009061;GO:0015947;GO:0015948;GO:0015975;GO:0043446;GO:0043447;GO:0008150;GO:0009987;GO:0015980;GO:0045333;GO:1901576;GO:0071704;GO:0009058;GO:0044249;GO:0055114;GO:0006091;GO:0044237;GO:0008152;	anaerobic respiration;methane metabolic process;methanogenesis;energy derivation by oxidation of reduced inorganic compounds;cellular alkane metabolic process;alkane biosynthetic process;biological_process;cellular process;energy derivation by oxidation of organic compounds;cellular respiration;organic substance biosynthetic process;organic substance metabolic process;biosynthetic process;cellula…	biological_process	GO:0003674;GO:0030269;GO:0042086;GO:0008172;GO:0008168;GO:0016740;GO:0016741;GO:0003824;	molecular_function;tetrahydromethanopterin S-methyltransferase activity;5-methyl-5,6,7,8-tetrahydromethanopterin-dependent methyltransferase activity;S-methyltransferase activity;methyltransferase activity;transferase activity;transferase activity, transferring one-carbon groups;catalytic activity;	molecular_function	GO:0016020;GO:0005575;	membrane;cellular_component;	cellular_component
evm.TU.ctg1206.2	GO:0005975;GO:0008150;GO:0071704;GO:0044238;GO:0008152;	carbohydrate metabolic process;biological_process;organic substance metabolic process;primary metabolic process;metabolic process;	biological_process	GO:0003674;GO:0016853;GO:0003824;	molecular_function;isomerase activity;catalytic activity;	molecular_function
evm.TU.ctg87.9
evm.TU.ctg620.17	GO:0006810;GO:0051234;GO:0051179;GO:0008150;GO:0071702;GO:0033036;GO:0071705;GO:0015833;GO:0042886;GO:0015031;GO:0008104;GO:0045184;GO:0016192;GO:0006886;GO:0046907;GO:0051649;GO:0034613;GO:0070727;GO:0051641;	transport;establishment of localization;localization;biological_process;organic substance transport;macromolecule localization;nitrogen compound transport;peptide transport;amide transport;protein transport;protein localization;establishment of protein localization;vesicle-mediated transport;intracellular protein transport;intracellular transport;establishment of localization in cell;cellular pro…	biological_process	GO:0003674;GO:0005198;	molecular_function;structural molecule activity;	molecular_function	GO:0016020;GO:0005905;GO:0012510;GO:0030125;GO:0030130;GO:0030132;GO:0030136;GO:0030140;GO:0030665;GO:0005575;GO:0044425;GO:0044431;GO:0005794;GO:0098797;GO:0030118;GO:0030133;GO:0030658;GO:0012506;GO:0030659;GO:0012505;GO:0005798;GO:0030120;GO:0030135;GO:0030660;GO:0030662;GO:0005886;GO:0044433;GO:0044459;GO:0031410;GO:0031982;GO:0031090;GO:0071944;GO:0098796;GO:0098588;GO:0098805;GO:0030117;GO:…	membrane;coated pit;trans-Golgi network transport vesicle membrane;clathrin vesicle coat;clathrin coat of trans-Golgi network vesicle;clathrin coat of coated pit;clathrin-coated vesicle;trans-Golgi network transport vesicle;clathrin-coated vesicle membrane;cellular_component;membrane part;Golgi apparatus part;Golgi apparatus;plasma membrane protein complex;clathrin coat;transport vesicle;transpor…	cellular_component
evm.TU.ctg508.19				GO:0005488;GO:0003674;GO:0005515;	binding;molecular_function;protein binding;	molecular_function
evm.TU.ctg206.40				GO:0005488;GO:0003674;GO:0005515;GO:0005509;GO:0043169;GO:0046872;GO:0043167;	binding;molecular_function;protein binding;calcium ion binding;cation binding;metal ion binding;ion binding;	molecular_function	GO:0016020;GO:0005575;GO:0009986;GO:0005623;GO:0044464;	membrane;cellular_component;cell surface;cell;cell part;	cellular_component
evm.TU.ctg115.40	GO:0019438;GO:0018130;GO:1901362;GO:0006779;GO:0019354;GO:0046156;GO:0006783;GO:0006721;GO:0016114;GO:0042168;GO:0008150;GO:0009987;GO:0033014;GO:0044271;GO:1901564;GO:0006778;GO:0006807;GO:0006725;GO:0006720;GO:0008299;GO:1901576;GO:0033013;GO:0071704;GO:0009058;GO:0046483;GO:0044249;GO:1901360;GO:0044238;GO:0055114;GO:0046148;GO:0008610;GO:0016108;GO:0016109;GO:0016116;GO:0016117;GO:0034641;GO:…	aromatic compound biosynthetic process;heterocycle biosynthetic process;organic cyclic compound biosynthetic process;porphyrin-containing compound biosynthetic process;siroheme biosynthetic process;siroheme metabolic process;heme biosynthetic process;terpenoid metabolic process;terpenoid biosynthetic process;heme metabolic process;biological_process;cellular process;tetrapyrrole biosynthetic proc…	biological_process	GO:0005488;GO:0003674;GO:0051287;GO:0005515;GO:1901363;GO:0097159;GO:0043115;GO:0071949;GO:0016705;GO:0008270;GO:0043169;GO:0016628;GO:0046872;GO:0046914;GO:0050660;GO:0016491;GO:0016627;GO:0050662;GO:0048037;GO:0043167;GO:0000166;GO:1901265;GO:0043168;GO:0036094;GO:0003824;	binding;molecular_function;NAD binding;protein binding;heterocyclic compound binding;organic cyclic compound binding;precorrin-2 dehydrogenase activity;FAD binding;oxidoreductase activity, acting on paired donors, with incorporation or reduction of molecular oxygen;zinc ion binding;cation binding;oxidoreductase activity, acting on the CH-CH group of donors, NAD or NADP as acceptor;metal ion bindi…	molecular_function
evm.TU.ctg561.33	GO:0008150;GO:0009987;GO:0043170;GO:0071840;GO:0006265;GO:0016043;GO:0090304;GO:0051276;GO:0006807;GO:0006725;GO:0071704;GO:0046483;GO:1901360;GO:0006139;GO:0044260;GO:0044238;GO:0071103;GO:0006996;GO:0034641;GO:0044237;GO:0008152;GO:0006259;	biological_process;cellular process;macromolecule metabolic process;cellular component organization or biogenesis;DNA topological change;cellular component organization;nucleic acid metabolic process;chromosome organization;nitrogen compound metabolic process;cellular aromatic compound metabolic process;organic substance metabolic process;heterocycle metabolic process;organic cyclic compound meta…	biological_process	GO:0003677;GO:0005488;GO:0003676;GO:0003674;GO:1901363;GO:0097159;GO:0016853;GO:0008270;GO:0043169;GO:0046872;GO:0046914;GO:0003916;GO:0003918;GO:0061505;GO:0097367;GO:0016817;GO:0016818;GO:0008144;GO:0016462;GO:0017076;GO:0017111;GO:0043167;GO:0008094;GO:0035639;GO:0032555;GO:0016787;GO:0030554;GO:0032553;GO:0032559;GO:0000166;GO:1901265;GO:0005524;GO:0043168;GO:0042623;GO:0036094;GO:0016887;GO:…	DNA binding;binding;nucleic acid binding;molecular_function;heterocyclic compound binding;organic cyclic compound binding;isomerase activity;zinc ion binding;cation binding;metal ion binding;transition metal ion binding;DNA topoisomerase activity;DNA topoisomerase type II (ATP-hydrolyzing) activity;DNA topoisomerase II activity;carbohydrate derivative binding;hydrolase activity, acting on acid an…	molecular_function
evm.TU.ctg75.3				GO:0005488;GO:0003676;GO:0003674;GO:0005515;GO:1901363;GO:0097159;GO:0005509;GO:0043169;GO:0046872;GO:0043167;	binding;nucleic acid binding;molecular_function;protein binding;heterocyclic compound binding;organic cyclic compound binding;calcium ion binding;cation binding;metal ion binding;ion binding;	molecular_function	GO:0016020;GO:0005575;	membrane;cellular_component;	cellular_component
evm.TU.ctg69.45
evm.TU.ctg666.1
evm.TU.ctg227.8	GO:0007186;GO:0050794;GO:0050789;GO:0065007;GO:0007154;GO:0023052;GO:0007165;GO:0051716;GO:0006351;GO:0097659;GO:0032774;GO:0050896;GO:0034654;GO:0019438;GO:0018130;GO:1901362;GO:0048583;GO:0016070;GO:0006810;GO:0010646;GO:0023051;GO:0051234;GO:0009966;GO:0051179;GO:0009059;GO:0034645;GO:0008277;GO:0010467;GO:0008150;GO:0009987;GO:0043170;GO:0071702;GO:0044271;GO:0006366;GO:0090304;GO:0006807;GO:…	G-protein coupled receptor signaling pathway;regulation of cellular process;regulation of biological process;biological regulation;cell communication;signaling;signal transduction;cellular response to stimulus;transcription, DNA-templated;nucleic acid-templated transcription;RNA biosynthetic process;response to stimulus;nucleobase-containing compound biosynthetic process;aromatic compound biosynt…	biological_process	GO:0003677;GO:0005215;GO:0005488;GO:0003676;GO:0003674;GO:0034062;GO:1901363;GO:0097159;GO:0003899;GO:0016779;GO:0008565;GO:0016772;GO:0016740;GO:0003824;	DNA binding;transporter activity;binding;nucleic acid binding;molecular_function;RNA polymerase activity;heterocyclic compound binding;organic cyclic compound binding;DNA-directed RNA polymerase activity;nucleotidyltransferase activity;protein transporter activity;transferase activity, transferring phosphorus-containing groups;transferase activity;catalytic activity;	molecular_function	GO:0016021;GO:0031224;GO:0016020;GO:0005575;GO:0044425;GO:0005665;GO:0031981;GO:0031974;GO:0043233;GO:0070013;GO:0005654;GO:0044451;GO:0044428;GO:0005634;GO:0043231;GO:0043227;GO:0044422;GO:1902494;GO:0016591;GO:0044446;GO:0000428;GO:0030880;GO:0055029;GO:0032991;GO:0005623;GO:0044464;GO:0061695;GO:0043226;GO:0005622;GO:0043229;GO:1990234;GO:0044424;	integral component of membrane;intrinsic component of membrane;membrane;cellular_component;membrane part;DNA-directed RNA polymerase II, core complex;nuclear lumen;membrane-enclosed lumen;organelle lumen;intracellular organelle lumen;nucleoplasm;nucleoplasm part;nuclear part;nucleus;intracellular membrane-bounded organelle;membrane-bounded organelle;organelle part;catalytic complex;DNA-directed R…	cellular_component
evm.TU.ctg79.37	GO:0050794;GO:0050789;GO:0065007;GO:0080090;GO:0051171;GO:0031323;GO:0009889;GO:0010556;GO:0031326;GO:2000112;GO:0060255;GO:0010468;GO:0051252;GO:0019222;GO:0006355;GO:1903506;GO:2001141;GO:0019219;GO:0006351;GO:0097659;GO:0032774;GO:0034654;GO:0019438;GO:0018130;GO:1901362;GO:0016070;GO:0009059;GO:0034645;GO:0010467;GO:0008150;GO:0009987;GO:0043170;GO:0044271;GO:0090304;GO:0006807;GO:0006725;GO:…	regulation of cellular process;regulation of biological process;biological regulation;regulation of primary metabolic process;regulation of nitrogen compound metabolic process;regulation of cellular metabolic process;regulation of biosynthetic process;regulation of macromolecule biosynthetic process;regulation of cellular biosynthetic process;regulation of cellular macromolecule biosynthetic proc…	biological_process	GO:0003677;GO:0005488;GO:0003676;GO:0003674;GO:1901363;GO:0097159;GO:0043169;GO:0046872;GO:0043167;	DNA binding;binding;nucleic acid binding;molecular_function;heterocyclic compound binding;organic cyclic compound binding;cation binding;metal ion binding;ion binding;	molecular_function	GO:0005575;GO:0005634;GO:0043231;GO:0043227;GO:0005623;GO:0044464;GO:0043226;GO:0005622;GO:0043229;GO:0044424;	cellular_component;nucleus;intracellular membrane-bounded organelle;membrane-bounded organelle;cell;cell part;organelle;intracellular;intracellular organelle;intracellular part;	cellular_component
evm.TU.ctg409.9	GO:0005975;GO:0008150;GO:0009987;GO:0044764;GO:0071840;GO:0016043;GO:0071704;GO:0044419;GO:0044238;GO:0051704;GO:0061025;GO:0061024;GO:0030260;GO:0044409;GO:0046718;GO:0051806;GO:0051828;GO:0051701;GO:0008152;GO:0019064;GO:0039663;GO:0044800;GO:0044803;GO:0044403;GO:0016032;GO:0019058;	carbohydrate metabolic process;biological_process;cellular process;multi-organism cellular process;cellular component organization or biogenesis;cellular component organization;organic substance metabolic process;interspecies interaction between organisms;primary metabolic process;multi-organism process;membrane fusion;membrane organization;entry into host cell;entry into host;viral entry into ho…	biological_process	GO:0005488;GO:0003674;GO:0046789;GO:0016772;GO:0016773;GO:0046812;GO:0016740;GO:0003824;	binding;molecular_function;host cell surface receptor binding;transferase activity, transferring phosphorus-containing groups;phosphotransferase activity, alcohol group as acceptor;host cell surface binding;transferase activity;catalytic activity;	molecular_function	GO:0005575;GO:0019012;GO:0044423;GO:0019031;GO:0036338;	cellular_component;virion;virion part;viral envelope;viral membrane;	cellular_component
evm.TU.ctg852.17				GO:0005488;GO:0003674;GO:0005515;	binding;molecular_function;protein binding;	molecular_function
evm.TU.ctg142.8	GO:0050794;GO:0050789;GO:0065007;GO:0080090;GO:0051171;GO:0031323;GO:0009889;GO:0010556;GO:0031326;GO:2000112;GO:0060255;GO:0010468;GO:0051252;GO:0019222;GO:0006355;GO:1903506;GO:2001141;GO:0019219;GO:0006351;GO:0097659;GO:0032774;GO:0006811;GO:0034654;GO:0019438;GO:0018130;GO:1901362;GO:0018193;GO:0006457;GO:0000413;GO:0018208;GO:0016070;GO:0006810;GO:0006464;GO:0036211;GO:0051234;GO:0051179;GO:…	regulation of cellular process;regulation of biological process;biological regulation;regulation of primary metabolic process;regulation of nitrogen compound metabolic process;regulation of cellular metabolic process;regulation of biosynthetic process;regulation of macromolecule biosynthetic process;regulation of cellular biosynthetic process;regulation of cellular macromolecule biosynthetic proc…	biological_process	GO:0022857;GO:0015075;GO:0005215;GO:0015318;GO:0005488;GO:0005216;GO:0015267;GO:0022803;GO:0022838;GO:0003700;GO:0003674;GO:0005515;GO:0003755;GO:0016859;GO:0016853;GO:0008270;GO:0043169;GO:0046872;GO:0046914;GO:0061630;GO:0061659;GO:0043167;GO:0004842;GO:0019787;GO:0016740;GO:0003824;	transmembrane transporter activity;ion transmembrane transporter activity;transporter activity;inorganic solute uptake transmembrane transporter activity;binding;ion channel activity;channel activity;passive transmembrane transporter activity;substrate-specific channel activity;transcription factor activity, sequence-specific DNA binding;molecular_function;protein binding;peptidyl-prolyl cis-tran…	molecular_function	GO:0016020;GO:0005575;GO:0005623;GO:0044464;GO:0005622;	membrane;cellular_component;cell;cell part;intracellular;	cellular_component
evm.TU.ctg497.3
evm.TU.ctg735.1	GO:0008150;GO:0009987;GO:0006807;GO:0006725;GO:0071704;GO:0046483;GO:1901360;GO:0006139;GO:0044238;GO:0034641;GO:0044237;GO:0008152;	biological_process;cellular process;nitrogen compound metabolic process;cellular aromatic compound metabolic process;organic substance metabolic process;heterocycle metabolic process;organic cyclic compound metabolic process;nucleobase-containing compound metabolic process;primary metabolic process;cellular nitrogen compound metabolic process;cellular metabolic process;metabolic process;	biological_process	GO:0005488;GO:0003676;GO:0003674;GO:1901363;GO:0097159;GO:0050145;GO:0019001;GO:0016776;GO:0003924;GO:0001883;GO:0005525;GO:0032549;GO:0032550;GO:0032561;GO:0001882;GO:0019205;GO:0097367;GO:0016772;GO:0016817;GO:0016818;GO:0008144;GO:0004127;GO:0016462;GO:0017076;GO:0016301;GO:0017111;GO:0043167;GO:0035639;GO:0032555;GO:0016787;GO:0030554;GO:0032553;GO:0032559;GO:0000166;GO:1901265;GO:0005524;GO:…	binding;nucleic acid binding;molecular_function;heterocyclic compound binding;organic cyclic compound binding;nucleoside phosphate kinase activity;guanyl nucleotide binding;phosphotransferase activity, phosphate group as acceptor;GTPase activity;purine nucleoside binding;GTP binding;ribonucleoside binding;purine ribonucleoside binding;guanyl ribonucleotide binding;nucleoside binding;nucleobase-co…	molecular_function
evm.TU.ctg1344.5				GO:0005488;GO:0003674;GO:0005515;	binding;molecular_function;protein binding;	molecular_function
evm.TU.ctg65.7				GO:0003993;GO:0003674;GO:0016791;GO:0042578;GO:0016787;GO:0016788;GO:0003824;	acid phosphatase activity;molecular_function;phosphatase activity;phosphoric ester hydrolase activity;hydrolase activity;hydrolase activity, acting on ester bonds;catalytic activity;	molecular_function
evm.TU.ctg15.54	GO:0050794;GO:0050789;GO:0065007;GO:0007154;GO:0023052;GO:0007165;GO:0051716;GO:0050896;GO:0022610;GO:0007155;GO:0032502;GO:0048856;GO:0007275;GO:0007267;GO:0007166;GO:0032501;GO:0008150;GO:0009987;GO:0016055;	regulation of cellular process;regulation of biological process;biological regulation;cell communication;signaling;signal transduction;cellular response to stimulus;response to stimulus;biological adhesion;cell adhesion;developmental process;anatomical structure development;multicellular organismal development;cell-cell signaling;cell surface receptor signaling pathway;multicellular organismal pr…	biological_process	GO:0005488;GO:0003674;GO:0005515;GO:0005102;GO:0005198;	binding;molecular_function;protein binding;receptor binding;structural molecule activity;	molecular_function	GO:0031012;GO:0005575;GO:0005576;GO:0044421;	extracellular matrix;cellular_component;extracellular region;extracellular region part;	cellular_component
evm.TU.ctg1170.1				GO:0005488;GO:0003674;GO:0005515;GO:0008270;GO:0043169;GO:0046872;GO:0046914;GO:0043167;	binding;molecular_function;protein binding;zinc ion binding;cation binding;metal ion binding;transition metal ion binding;ion binding;	molecular_function
evm.TU.ctg37.29				GO:0003677;GO:0043565;GO:0005488;GO:0003676;GO:0003674;GO:0005515;GO:1901363;GO:0097159;	DNA binding;sequence-specific DNA binding;binding;nucleic acid binding;molecular_function;protein binding;heterocyclic compound binding;organic cyclic compound binding;	molecular_function	GO:0005575;GO:0005634;GO:0043231;GO:0043227;GO:0005623;GO:0044464;GO:0043226;GO:0005622;GO:0043229;GO:0044424;	cellular_component;nucleus;intracellular membrane-bounded organelle;membrane-bounded organelle;cell;cell part;organelle;intracellular;intracellular organelle;intracellular part;	cellular_component
evm.TU.ctg30.21	GO:0006810;GO:0051234;GO:0051179;GO:0008150;GO:0071702;GO:0055114;GO:0033036;GO:0071705;GO:0015833;GO:0042886;GO:0015031;GO:0008104;GO:0045184;GO:0006886;GO:0046907;GO:0051649;GO:0008152;GO:0034613;GO:0070727;GO:0051641;	transport;establishment of localization;localization;biological_process;organic substance transport;oxidation-reduction process;macromolecule localization;nitrogen compound transport;peptide transport;amide transport;protein transport;protein localization;establishment of protein localization;intracellular protein transport;intracellular transport;establishment of localization in cell;metabolic p…	biological_process	GO:0005488;GO:0004511;GO:0008289;GO:0003674;GO:0005543;GO:0016705;GO:0004497;GO:0016714;GO:0016491;GO:0043167;GO:0043168;GO:0003824;	binding;tyrosine 3-monooxygenase activity;lipid binding;molecular_function;phospholipid binding;oxidoreductase activity, acting on paired donors, with incorporation or reduction of molecular oxygen;monooxygenase activity;oxidoreductase activity, acting on paired donors, with incorporation or reduction of molecular oxygen, reduced pteridine as one donor, and incorporation of one atom of oxygen;oxi…	molecular_function
evm.TU.ctg627.17	GO:0050794;GO:0050789;GO:0065007;GO:0007154;GO:0023052;GO:0007165;GO:0051716;GO:0080090;GO:0051171;GO:0031323;GO:0009889;GO:0010556;GO:0031326;GO:2000112;GO:0060255;GO:0010468;GO:0051252;GO:0019222;GO:0006355;GO:1903506;GO:2001141;GO:0019219;GO:0006351;GO:0097659;GO:0032774;GO:0050896;GO:0034654;GO:0019438;GO:0018130;GO:1901362;GO:0035556;GO:0016070;GO:0009059;GO:0034645;GO:0010467;GO:0008150;GO:…	regulation of cellular process;regulation of biological process;biological regulation;cell communication;signaling;signal transduction;cellular response to stimulus;regulation of primary metabolic process;regulation of nitrogen compound metabolic process;regulation of cellular metabolic process;regulation of biosynthetic process;regulation of macromolecule biosynthetic process;regulation of cellu…	biological_process	GO:0003677;GO:0005488;GO:0003676;GO:0003674;GO:0005515;GO:1901363;GO:0097159;GO:0008270;GO:0043169;GO:0046872;GO:0046914;GO:0097367;GO:0016817;GO:0016818;GO:0008144;GO:0017076;GO:0043167;GO:0035639;GO:0032555;GO:0016787;GO:0030554;GO:0032553;GO:0032559;GO:0000166;GO:1901265;GO:0005524;GO:0043168;GO:0036094;GO:0003824;	DNA binding;binding;nucleic acid binding;molecular_function;protein binding;heterocyclic compound binding;organic cyclic compound binding;zinc ion binding;cation binding;metal ion binding;transition metal ion binding;carbohydrate derivative binding;hydrolase activity, acting on acid anhydrides;hydrolase activity, acting on acid anhydrides, in phosphorus-containing anhydrides;drug binding;purine n…	molecular_function	GO:0016020;GO:0005575;GO:0005634;GO:0043231;GO:0043227;GO:0005623;GO:0044464;GO:0043226;GO:0005622;GO:0043229;GO:0044424;	membrane;cellular_component;nucleus;intracellular membrane-bounded organelle;membrane-bounded organelle;cell;cell part;organelle;intracellular;intracellular organelle;intracellular part;	cellular_component
evm.TU.ctg691.8				GO:0003677;GO:0005488;GO:0003676;GO:0003674;GO:1901363;GO:0097159;GO:0005509;GO:0043169;GO:0046872;GO:0043167;GO:0004518;GO:0016787;GO:0016788;GO:0003824;	DNA binding;binding;nucleic acid binding;molecular_function;heterocyclic compound binding;organic cyclic compound binding;calcium ion binding;cation binding;metal ion binding;ion binding;nuclease activity;hydrolase activity;hydrolase activity, acting on ester bonds;catalytic activity;	molecular_function
evm.TU.ctg951.8	GO:0006464;GO:0036211;GO:0043412;GO:0008150;GO:0006468;GO:0009987;GO:0043170;GO:0019538;GO:1901564;GO:0006807;GO:0071704;GO:0006796;GO:0006793;GO:0016310;GO:0044260;GO:0044238;GO:0044267;GO:0044237;GO:0008152;	cellular protein modification process;protein modification process;macromolecule modification;biological_process;protein phosphorylation;cellular process;macromolecule metabolic process;protein metabolic process;organonitrogen compound metabolic process;nitrogen compound metabolic process;organic substance metabolic process;phosphate-containing compound metabolic process;phosphorus metabolic proc…	biological_process	GO:0005488;GO:0003674;GO:1901363;GO:0097159;GO:0097367;GO:0004672;GO:0016772;GO:0008144;GO:0016773;GO:0017076;GO:0016301;GO:0043167;GO:0035639;GO:0032555;GO:0030554;GO:0032553;GO:0032559;GO:0000166;GO:1901265;GO:0005524;GO:0043168;GO:0036094;GO:0016740;GO:0003824;	binding;molecular_function;heterocyclic compound binding;organic cyclic compound binding;carbohydrate derivative binding;protein kinase activity;transferase activity, transferring phosphorus-containing groups;drug binding;phosphotransferase activity, alcohol group as acceptor;purine nucleotide binding;kinase activity;ion binding;purine ribonucleoside triphosphate binding;purine ribonucleotide bin…	molecular_function
evm.TU.ctg12.58_evm.TU.ctg12.57
evm.TU.ctg290.14				GO:0005488;GO:0003674;GO:0005515;	binding;molecular_function;protein binding;	molecular_function
evm.TU.ctg70.39	GO:0009405;GO:0006457;GO:0006464;GO:0036211;GO:0043412;GO:0009059;GO:0034645;GO:0010467;GO:0008150;GO:0006468;GO:0009987;GO:0043170;GO:0019538;GO:0044271;GO:1901564;GO:0006807;GO:1901576;GO:0071704;GO:0009058;GO:0006796;GO:0044249;GO:0006793;GO:0016310;GO:0044260;GO:0044419;GO:0044238;GO:0051704;GO:0044267;GO:0034641;GO:0044237;GO:0008152;GO:1901566;GO:0006518;GO:0043603;GO:0006412;GO:0043043;GO:…	pathogenesis;protein folding;cellular protein modification process;protein modification process;macromolecule modification;macromolecule biosynthetic process;cellular macromolecule biosynthetic process;gene expression;biological_process;protein phosphorylation;cellular process;macromolecule metabolic process;protein metabolic process;cellular nitrogen compound biosynthetic process;organonitrogen …	biological_process	GO:0005488;GO:0003674;GO:0005515;GO:1901363;GO:0097159;GO:0097367;GO:0004672;GO:0016772;GO:0008144;GO:0016773;GO:0017076;GO:0016301;GO:0043167;GO:0035639;GO:0032555;GO:0030554;GO:0032553;GO:0032559;GO:0000166;GO:1901265;GO:0005524;GO:0043168;GO:0005198;GO:0036094;GO:0016740;GO:0003735;GO:0003824;	binding;molecular_function;protein binding;heterocyclic compound binding;organic cyclic compound binding;carbohydrate derivative binding;protein kinase activity;transferase activity, transferring phosphorus-containing groups;drug binding;phosphotransferase activity, alcohol group as acceptor;purine nucleotide binding;kinase activity;ion binding;purine ribonucleoside triphosphate binding;purine ri…	molecular_function	GO:0005575;GO:0043228;GO:0043232;GO:0044444;GO:0032991;GO:0005737;GO:0005623;GO:0044464;GO:0043226;GO:0005622;GO:0043229;GO:0044424;GO:0005840;	cellular_component;non-membrane-bounded organelle;intracellular non-membrane-bounded organelle;cytoplasmic part;macromolecular complex;cytoplasm;cell;cell part;organelle;intracellular;intracellular organelle;intracellular part;ribosome;	cellular_component
evm.TU.ctg342.6_evm.TU.ctg342.7	GO:0050794;GO:0050789;GO:0065007;GO:0065008;GO:0042592;GO:0045454;GO:0008150;GO:0019725;GO:0009987;GO:0055114;GO:0008152;	regulation of cellular process;regulation of biological process;biological regulation;regulation of biological quality;homeostatic process;cell redox homeostasis;biological_process;cellular homeostasis;cellular process;oxidation-reduction process;metabolic process;	biological_process	GO:0016679;GO:0005488;GO:0003674;GO:0005515;GO:0015036;GO:0015035;GO:0009055;GO:0016209;GO:0008121;GO:0016681;GO:0016667;GO:0016491;GO:0003824;	oxidoreductase activity, acting on diphenols and related substances as donors;binding;molecular_function;protein binding;disulfide oxidoreductase activity;protein disulfide oxidoreductase activity;electron carrier activity;antioxidant activity;ubiquinol-cytochrome-c reductase activity;oxidoreductase activity, acting on diphenols and related substances as donors, cytochrome as acceptor;oxidoreduct…	molecular_function
evm.TU.ctg312.7
evm.TU.ctg501.1
evm.TU.ctg241.1	GO:0050794;GO:0050789;GO:0065007;GO:0080090;GO:0051171;GO:0031323;GO:0009889;GO:0010556;GO:0031326;GO:2000112;GO:0060255;GO:0010468;GO:0051252;GO:0019222;GO:0006355;GO:1903506;GO:2001141;GO:0019219;GO:0006351;GO:0097659;GO:0032774;GO:0034654;GO:0019438;GO:0018130;GO:1901362;GO:0016070;GO:0009059;GO:0034645;GO:0010467;GO:0008150;GO:0009987;GO:0043170;GO:0044271;GO:0090304;GO:0006807;GO:0006725;GO:…	regulation of cellular process;regulation of biological process;biological regulation;regulation of primary metabolic process;regulation of nitrogen compound metabolic process;regulation of cellular metabolic process;regulation of biosynthetic process;regulation of macromolecule biosynthetic process;regulation of cellular biosynthetic process;regulation of cellular macromolecule biosynthetic proc…	biological_process	GO:0005488;GO:0003674;GO:0005515;GO:0046983;	binding;molecular_function;protein binding;protein dimerization activity;	molecular_function
evm.TU.ctg777.6	GO:0050794;GO:0050789;GO:0065007;GO:0007154;GO:0023052;GO:0007165;GO:0051716;GO:0050896;GO:0032502;GO:0048856;GO:0007275;GO:0007267;GO:0007166;GO:0032501;GO:0008150;GO:0009987;GO:0016055;	regulation of cellular process;regulation of biological process;biological regulation;cell communication;signaling;signal transduction;cellular response to stimulus;response to stimulus;developmental process;anatomical structure development;multicellular organismal development;cell-cell signaling;cell surface receptor signaling pathway;multicellular organismal process;biological_process;cellular …	biological_process	GO:0005488;GO:0003674;GO:0005515;GO:0005102;	binding;molecular_function;protein binding;receptor binding;	molecular_function	GO:0005575;GO:0005576;	cellular_component;extracellular region;	cellular_component
evm.TU.ctg507.21	GO:0006464;GO:0036211;GO:0043412;GO:0008150;GO:0006468;GO:0009987;GO:0043170;GO:0019538;GO:1901564;GO:0006807;GO:0071704;GO:0006796;GO:0006793;GO:0016310;GO:0044260;GO:0044238;GO:0044267;GO:0044237;GO:0008152;	cellular protein modification process;protein modification process;macromolecule modification;biological_process;protein phosphorylation;cellular process;macromolecule metabolic process;protein metabolic process;organonitrogen compound metabolic process;nitrogen compound metabolic process;organic substance metabolic process;phosphate-containing compound metabolic process;phosphorus metabolic proc…	biological_process	GO:0005488;GO:0003674;GO:0005515;GO:1901363;GO:0097159;GO:0097367;GO:0004672;GO:0016772;GO:0008144;GO:0016773;GO:0017076;GO:0016301;GO:0043167;GO:0035639;GO:0032555;GO:0030554;GO:0032553;GO:0032559;GO:0000166;GO:1901265;GO:0005524;GO:0043168;GO:0036094;GO:0016740;GO:0003824;	binding;molecular_function;protein binding;heterocyclic compound binding;organic cyclic compound binding;carbohydrate derivative binding;protein kinase activity;transferase activity, transferring phosphorus-containing groups;drug binding;phosphotransferase activity, alcohol group as acceptor;purine nucleotide binding;kinase activity;ion binding;purine ribonucleoside triphosphate binding;purine ri…	molecular_function
evm.TU.ctg97.56				GO:0003677;GO:0005488;GO:0003676;GO:0003674;GO:1901363;GO:0097159;GO:0097367;GO:0008144;GO:0017076;GO:0043167;GO:0035639;GO:0032555;GO:0016787;GO:0030554;GO:0032553;GO:0032559;GO:0000166;GO:1901265;GO:0005524;GO:0043168;GO:0036094;GO:0003824;	DNA binding;binding;nucleic acid binding;molecular_function;heterocyclic compound binding;organic cyclic compound binding;carbohydrate derivative binding;drug binding;purine nucleotide binding;ion binding;purine ribonucleoside triphosphate binding;purine ribonucleotide binding;hydrolase activity;adenyl nucleotide binding;ribonucleotide binding;adenyl ribonucleotide binding;nucleotide binding;nucl…	molecular_function
evm.TU.ctg835.7				GO:0003677;GO:0005488;GO:0003676;GO:0003674;GO:0005515;GO:1901363;GO:0097159;	DNA binding;binding;nucleic acid binding;molecular_function;protein binding;heterocyclic compound binding;organic cyclic compound binding;	molecular_function
evm.TU.ctg650.1	GO:0006030;GO:1901071;GO:0006040;GO:0006022;GO:0005975;GO:0017144;GO:1901135;GO:0008150;GO:0009987;GO:0043170;GO:1901564;GO:0006807;GO:0071704;GO:0044238;GO:0044237;GO:0008152;	chitin metabolic process;glucosamine-containing compound metabolic process;amino sugar metabolic process;aminoglycan metabolic process;carbohydrate metabolic process;drug metabolic process;carbohydrate derivative metabolic process;biological_process;cellular process;macromolecule metabolic process;organonitrogen compound metabolic process;nitrogen compound metabolic process;organic substance meta…	biological_process	GO:0008061;GO:0005488;GO:0003674;GO:0005515;GO:0016810;GO:0097367;GO:0008144;GO:0016787;GO:0003824;	chitin binding;binding;molecular_function;protein binding;hydrolase activity, acting on carbon-nitrogen (but not peptide) bonds;carbohydrate derivative binding;drug binding;hydrolase activity;catalytic activity;	molecular_function	GO:0005575;GO:0005576;	cellular_component;extracellular region;	cellular_component
evm.TU.ctg96.42				GO:0005488;GO:0003674;GO:0005515;	binding;molecular_function;protein binding;	molecular_function
evm.TU.ctg124.8				GO:0005488;GO:0003674;GO:0005515;	binding;molecular_function;protein binding;	molecular_function
evm.TU.ctg635.3_evm.TU.ctg635.2	GO:0007010;GO:0008150;GO:0009987;GO:0071840;GO:0016043;GO:0006996;	cytoskeleton organization;biological_process;cellular process;cellular component organization or biogenesis;cellular component organization;organelle organization;	biological_process	GO:0005488;GO:0003674;GO:0005515;GO:0008270;GO:0043169;GO:0046872;GO:0046914;GO:0003779;GO:0008092;GO:0043167;	binding;molecular_function;protein binding;zinc ion binding;cation binding;metal ion binding;transition metal ion binding;actin binding;cytoskeletal protein binding;ion binding;	molecular_function
evm.TU.ctg321.8	GO:0007186;GO:0050794;GO:0050789;GO:0065007;GO:0007154;GO:0023052;GO:0007165;GO:0051716;GO:0050896;GO:0007166;GO:0008150;GO:0009987;	G-protein coupled receptor signaling pathway;regulation of cellular process;regulation of biological process;biological regulation;cell communication;signaling;signal transduction;cellular response to stimulus;response to stimulus;cell surface receptor signaling pathway;biological_process;cellular process;	biological_process	GO:0004930;GO:0060089;GO:0004888;GO:0038023;GO:0005488;GO:0003674;GO:0005515;	G-protein coupled receptor activity;molecular transducer activity;transmembrane signaling receptor activity;signaling receptor activity;binding;molecular_function;protein binding;	molecular_function	GO:0016021;GO:0031224;GO:0016020;GO:0005575;GO:0044425;	integral component of membrane;intrinsic component of membrane;membrane;cellular_component;membrane part;	cellular_component
evm.TU.ctg1582.7	GO:0050794;GO:0050789;GO:0065007;GO:0080090;GO:0051171;GO:0031323;GO:0009889;GO:0010556;GO:0031326;GO:2000112;GO:0060255;GO:0010468;GO:0051252;GO:0019222;GO:0006355;GO:1903506;GO:2001141;GO:0019219;GO:0006351;GO:0097659;GO:0032774;GO:0034654;GO:0019438;GO:0018130;GO:1901362;GO:0016070;GO:0009059;GO:0034645;GO:0010467;GO:0008150;GO:0009987;GO:0043170;GO:0044271;GO:0090304;GO:0006807;GO:0006725;GO:…	regulation of cellular process;regulation of biological process;biological regulation;regulation of primary metabolic process;regulation of nitrogen compound metabolic process;regulation of cellular metabolic process;regulation of biosynthetic process;regulation of macromolecule biosynthetic process;regulation of cellular biosynthetic process;regulation of cellular macromolecule biosynthetic proc…	biological_process	GO:0003677;GO:0043565;GO:0005488;GO:0003676;GO:0003700;GO:0003674;GO:1901363;GO:0097159;	DNA binding;sequence-specific DNA binding;binding;nucleic acid binding;transcription factor activity, sequence-specific DNA binding;molecular_function;heterocyclic compound binding;organic cyclic compound binding;	molecular_function	GO:0005575;GO:0005634;GO:0043231;GO:0043227;GO:0005623;GO:0044464;GO:0043226;GO:0005622;GO:0043229;GO:0044424;	cellular_component;nucleus;intracellular membrane-bounded organelle;membrane-bounded organelle;cell;cell part;organelle;intracellular;intracellular organelle;intracellular part;	cellular_component
evm.TU.ctg530.4
evm.TU.ctg649.17				GO:0005488;GO:0003674;GO:1901363;GO:0097159;GO:0019001;GO:0001883;GO:0005525;GO:0032549;GO:0032550;GO:0032561;GO:0001882;GO:0097367;GO:0017076;GO:0043167;GO:0035639;GO:0032555;GO:0032553;GO:0000166;GO:1901265;GO:0043168;GO:0036094;	binding;molecular_function;heterocyclic compound binding;organic cyclic compound binding;guanyl nucleotide binding;purine nucleoside binding;GTP binding;ribonucleoside binding;purine ribonucleoside binding;guanyl ribonucleotide binding;nucleoside binding;carbohydrate derivative binding;purine nucleotide binding;ion binding;purine ribonucleoside triphosphate binding;purine ribonucleotide binding;r…	molecular_function
evm.TU.ctg151.14				GO:0003677;GO:0005488;GO:0003676;GO:0003674;GO:1901363;GO:0097159;	DNA binding;binding;nucleic acid binding;molecular_function;heterocyclic compound binding;organic cyclic compound binding;	molecular_function
evm.TU.ctg195.13
evm.TU.ctg197.4				GO:0005488;GO:0003674;GO:0005515;GO:0008092;GO:0015631;	binding;molecular_function;protein binding;cytoskeletal protein binding;tubulin binding;	molecular_function
evm.TU.ctg1180.4	GO:0006464;GO:0036211;GO:0043412;GO:0008150;GO:0006468;GO:0009987;GO:0043170;GO:0019538;GO:1901564;GO:0006807;GO:0071704;GO:0006796;GO:0006793;GO:0016310;GO:0044260;GO:0044238;GO:0044267;GO:0044237;GO:0008152;	cellular protein modification process;protein modification process;macromolecule modification;biological_process;protein phosphorylation;cellular process;macromolecule metabolic process;protein metabolic process;organonitrogen compound metabolic process;nitrogen compound metabolic process;organic substance metabolic process;phosphate-containing compound metabolic process;phosphorus metabolic proc…	biological_process	GO:0005488;GO:0003674;GO:0005515;GO:1901363;GO:0097159;GO:0097367;GO:0004672;GO:0016772;GO:0008144;GO:0016773;GO:0017076;GO:0016301;GO:0043167;GO:0035639;GO:0032555;GO:0030554;GO:0032553;GO:0032559;GO:0000166;GO:1901265;GO:0005524;GO:0043168;GO:0036094;GO:0016740;GO:0003824;	binding;molecular_function;protein binding;heterocyclic compound binding;organic cyclic compound binding;carbohydrate derivative binding;protein kinase activity;transferase activity, transferring phosphorus-containing groups;drug binding;phosphotransferase activity, alcohol group as acceptor;purine nucleotide binding;kinase activity;ion binding;purine ribonucleoside triphosphate binding;purine ri…	molecular_function
evm.TU.ctg827.8	GO:0005975;GO:1901615;GO:0044262;GO:0019400;GO:0008150;GO:0009987;GO:0006066;GO:0006071;GO:0071704;GO:0019751;GO:0044238;GO:0044237;GO:0008152;GO:0044281;	carbohydrate metabolic process;organic hydroxy compound metabolic process;cellular carbohydrate metabolic process;alditol metabolic process;biological_process;cellular process;alcohol metabolic process;glycerol metabolic process;organic substance metabolic process;polyol metabolic process;primary metabolic process;cellular metabolic process;metabolic process;small molecule metabolic process;	biological_process	GO:0003674;GO:0004371;GO:0016772;GO:0016773;GO:0016301;GO:0016740;GO:0003824;	molecular_function;glycerone kinase activity;transferase activity, transferring phosphorus-containing groups;phosphotransferase activity, alcohol group as acceptor;kinase activity;transferase activity;catalytic activity;	molecular_function
evm.TU.ctg674.9	GO:0050794;GO:0050789;GO:0065007;GO:0007154;GO:0023052;GO:0007165;GO:0051716;GO:0050896;GO:0006810;GO:0010256;GO:0051234;GO:0007599;GO:0050817;GO:0050878;GO:0007596;GO:0051179;GO:0009611;GO:0042060;GO:0044085;GO:0030168;GO:0006403;GO:0015931;GO:0050657;GO:0050658;GO:0051236;GO:0032501;GO:0048308;GO:0022607;GO:0065008;GO:0051028;GO:0001775;GO:0008150;GO:0048309;GO:0009987;GO:0071702;GO:0051258;GO:…	regulation of cellular process;regulation of biological process;biological regulation;cell communication;signaling;signal transduction;cellular response to stimulus;response to stimulus;transport;endomembrane system organization;establishment of localization;hemostasis;coagulation;regulation of body fluid levels;blood coagulation;localization;response to wounding;wound healing;cellular component …	biological_process	GO:0005488;GO:0003674;GO:0005515;GO:0030674;GO:0060090;GO:0005102;GO:0008017;GO:0008092;GO:0015631;	binding;molecular_function;protein binding;protein binding, bridging;binding, bridging;receptor binding;microtubule binding;cytoskeletal protein binding;tubulin binding;	molecular_function	GO:0005575;GO:0005576;GO:0044421;GO:0005577;GO:0005615;GO:0032991;	cellular_component;extracellular region;extracellular region part;fibrinogen complex;extracellular space;macromolecular complex;	cellular_component
evm.TU.ctg561.31	GO:0065007;GO:0006879;GO:0055072;GO:0055076;GO:0046916;GO:0050801;GO:0055065;GO:0055080;GO:0098771;GO:0065008;GO:0042592;GO:0048878;GO:0008150;GO:0019725;GO:0006873;GO:0006875;GO:0030003;GO:0009987;GO:0055082;GO:0055114;GO:0008152;	biological regulation;cellular iron ion homeostasis;iron ion homeostasis;transition metal ion homeostasis;cellular transition metal ion homeostasis;ion homeostasis;metal ion homeostasis;cation homeostasis;inorganic ion homeostasis;regulation of biological quality;homeostatic process;chemical homeostasis;biological_process;cellular homeostasis;cellular ion homeostasis;cellular metal ion homeostasi…	biological_process	GO:0005488;GO:0003674;GO:0008199;GO:0043169;GO:0046872;GO:0046914;GO:0005506;GO:0016491;GO:0043167;GO:0003824;	binding;molecular_function;ferric iron binding;cation binding;metal ion binding;transition metal ion binding;iron ion binding;oxidoreductase activity;ion binding;catalytic activity;	molecular_function
evm.TU.ctg441.10	GO:0009059;GO:0034645;GO:0008150;GO:0009987;GO:0043170;GO:0006260;GO:0090304;GO:0006807;GO:0006725;GO:1901576;GO:0071704;GO:0009058;GO:0046483;GO:0044249;GO:1901360;GO:0006139;GO:0044260;GO:0044238;GO:0034641;GO:0044237;GO:0008152;GO:0006259;	macromolecule biosynthetic process;cellular macromolecule biosynthetic process;biological_process;cellular process;macromolecule metabolic process;DNA replication;nucleic acid metabolic process;nitrogen compound metabolic process;cellular aromatic compound metabolic process;organic substance biosynthetic process;organic substance metabolic process;biosynthetic process;heterocycle metabolic proces…	biological_process	GO:0003677;GO:0005488;GO:0003676;GO:0003674;GO:1901363;GO:0097159;GO:0003824;	DNA binding;binding;nucleic acid binding;molecular_function;heterocyclic compound binding;organic cyclic compound binding;catalytic activity;	molecular_function
evm.TU.ctg448.11	GO:0006810;GO:0051234;GO:0051179;GO:0008150;GO:0071702;GO:0006614;GO:0045047;GO:0072599;GO:0070972;GO:0006612;GO:0006613;GO:0006605;GO:0033036;GO:0071705;GO:0072594;GO:0015833;GO:0042886;GO:0033365;GO:0072657;GO:0090150;GO:0015031;GO:0008104;GO:0045184;GO:0006886;GO:0046907;GO:0051649;GO:0034613;GO:0070727;GO:0051641;	transport;establishment of localization;localization;biological_process;organic substance transport;SRP-dependent cotranslational protein targeting to membrane;protein targeting to ER;establishment of protein localization to endoplasmic reticulum;protein localization to endoplasmic reticulum;protein targeting to membrane;cotranslational protein targeting to membrane;protein targeting;macromolecul…	biological_process	GO:0005488;GO:0003674;GO:0005515;GO:1901363;GO:0097159;GO:0019001;GO:0016791;GO:0001883;GO:0005525;GO:0032549;GO:0032550;GO:0032561;GO:0001882;GO:0042578;GO:0097367;GO:0098519;GO:0016772;GO:0008144;GO:0017076;GO:0016301;GO:0043167;GO:0035639;GO:0032555;GO:0016787;GO:0030554;GO:0032553;GO:0032559;GO:0000166;GO:1901265;GO:0005524;GO:0043168;GO:0036094;GO:0016740;GO:0016788;GO:0003824;	binding;molecular_function;protein binding;heterocyclic compound binding;organic cyclic compound binding;guanyl nucleotide binding;phosphatase activity;purine nucleoside binding;GTP binding;ribonucleoside binding;purine ribonucleoside binding;guanyl ribonucleotide binding;nucleoside binding;phosphoric ester hydrolase activity;carbohydrate derivative binding;nucleotide phosphatase activity, acting…	molecular_function
evm.TU.ctg9.29	GO:0006464;GO:0036211;GO:0043412;GO:0008150;GO:0006468;GO:0009987;GO:0043170;GO:0019538;GO:1901564;GO:0006807;GO:0071704;GO:0006796;GO:0006793;GO:0016310;GO:0044260;GO:0044238;GO:0044267;GO:0044237;GO:0008152;	cellular protein modification process;protein modification process;macromolecule modification;biological_process;protein phosphorylation;cellular process;macromolecule metabolic process;protein metabolic process;organonitrogen compound metabolic process;nitrogen compound metabolic process;organic substance metabolic process;phosphate-containing compound metabolic process;phosphorus metabolic proc…	biological_process	GO:0005488;GO:0003674;GO:1901363;GO:0097159;GO:0097367;GO:0004672;GO:0016772;GO:0008144;GO:0016773;GO:0017076;GO:0016301;GO:0043167;GO:0035639;GO:0032555;GO:0030554;GO:0032553;GO:0032559;GO:0000166;GO:1901265;GO:0005524;GO:0043168;GO:0036094;GO:0016740;GO:0003824;	binding;molecular_function;heterocyclic compound binding;organic cyclic compound binding;carbohydrate derivative binding;protein kinase activity;transferase activity, transferring phosphorus-containing groups;drug binding;phosphotransferase activity, alcohol group as acceptor;purine nucleotide binding;kinase activity;ion binding;purine ribonucleoside triphosphate binding;purine ribonucleotide bin…	molecular_function	GO:0016020;GO:0005575;	membrane;cellular_component;	cellular_component
evm.TU.ctg215.48	GO:0050794;GO:0050789;GO:0065007;GO:0080090;GO:0051171;GO:0031323;GO:0009889;GO:0010556;GO:0031326;GO:2000112;GO:0060255;GO:0010468;GO:0051252;GO:0019222;GO:0006355;GO:1903506;GO:2001141;GO:0019219;GO:0006351;GO:0097659;GO:0032774;GO:0034654;GO:0019438;GO:0018130;GO:1901362;GO:0016070;GO:0009059;GO:0034645;GO:0010467;GO:0008150;GO:0009987;GO:0043170;GO:0044271;GO:0090304;GO:0006807;GO:0006725;GO:…	regulation of cellular process;regulation of biological process;biological regulation;regulation of primary metabolic process;regulation of nitrogen compound metabolic process;regulation of cellular metabolic process;regulation of biosynthetic process;regulation of macromolecule biosynthetic process;regulation of cellular biosynthetic process;regulation of cellular macromolecule biosynthetic proc…	biological_process	GO:0003677;GO:0005488;GO:0003676;GO:0003674;GO:1901363;GO:0097159;	DNA binding;binding;nucleic acid binding;molecular_function;heterocyclic compound binding;organic cyclic compound binding;	molecular_function
evm.TU.ctg443.4	GO:0006810;GO:0051234;GO:0051179;GO:0008150;	transport;establishment of localization;localization;biological_process;	biological_process				GO:0016021;GO:0031224;GO:0016020;GO:0005575;GO:0044425;	integral component of membrane;intrinsic component of membrane;membrane;cellular_component;membrane part;	cellular_component
evm.TU.ctg308.8	GO:0022402;GO:0031023;GO:0007049;GO:0007051;GO:0051225;GO:0030474;GO:0051300;GO:0070925;GO:0007010;GO:0051179;GO:0000226;GO:0044085;GO:0044380;GO:0071988;GO:0072698;GO:0022607;GO:0008150;GO:0009987;GO:0007017;GO:0071840;GO:0016043;GO:0033036;GO:0006996;GO:0033365;GO:0008104;GO:0034613;GO:0070727;GO:0051641;	cell cycle process;microtubule organizing center organization;cell cycle;spindle organization;spindle assembly;spindle pole body duplication;spindle pole body organization;organelle assembly;cytoskeleton organization;localization;microtubule cytoskeleton organization;cellular component biogenesis;protein localization to cytoskeleton;protein localization to spindle pole body;protein localization t…	biological_process				GO:0005575;GO:0019028;GO:0019012;GO:0044423;	cellular_component;viral capsid;virion;virion part;	cellular_component
evm.TU.ctg65.12	GO:0008150;GO:0009987;GO:0006801;GO:0072593;GO:0044419;GO:0051704;GO:0055114;GO:0044237;GO:0008152;GO:0044403;GO:0016032;GO:0019079;GO:0019058;	biological_process;cellular process;superoxide metabolic process;reactive oxygen species metabolic process;interspecies interaction between organisms;multi-organism process;oxidation-reduction process;cellular metabolic process;metabolic process;symbiosis, encompassing mutualism through parasitism;viral process;viral genome replication;viral life cycle;	biological_process	GO:0005488;GO:0003674;GO:0016209;GO:0098772;GO:0043169;GO:0046872;GO:0030337;GO:0030234;GO:0004784;GO:0016721;GO:0016491;GO:0043167;GO:0003824;	binding;molecular_function;antioxidant activity;molecular function regulator;cation binding;metal ion binding;DNA polymerase processivity factor activity;enzyme regulator activity;superoxide dismutase activity;oxidoreductase activity, acting on superoxide radicals as acceptor;oxidoreductase activity;ion binding;catalytic activity;	molecular_function
evm.TU.ctg163.4
evm.TU.ctg453.18	GO:0007154;GO:0008150;GO:0009987;	cell communication;biological_process;cellular process;	biological_process				GO:0016020;GO:0005575;	membrane;cellular_component;	cellular_component
evm.TU.ctg185.9	GO:1901135;GO:0009116;GO:1901657;GO:0008150;GO:0009987;GO:1901564;GO:0006807;GO:0006725;GO:0071704;GO:0046483;GO:1901360;GO:0006139;GO:0055086;GO:0044238;GO:0034641;GO:0044237;GO:0008152;GO:0044281;	carbohydrate derivative metabolic process;nucleoside metabolic process;glycosyl compound metabolic process;biological_process;cellular process;organonitrogen compound metabolic process;nitrogen compound metabolic process;cellular aromatic compound metabolic process;organic substance metabolic process;heterocycle metabolic process;organic cyclic compound metabolic process;nucleobase-containing com…	biological_process	GO:0005488;GO:0003674;GO:0005515;	binding;molecular_function;protein binding;	molecular_function
evm.TU.ctg679.9				GO:0005488;GO:0003674;GO:0005515;	binding;molecular_function;protein binding;	molecular_function
evm.TU.ctg935.7							GO:0016021;GO:0031224;GO:0016020;GO:0005575;GO:0044425;	integral component of membrane;intrinsic component of membrane;membrane;cellular_component;membrane part;	cellular_component
evm.TU.ctg13.36	GO:0050794;GO:0050789;GO:0065007;GO:0007154;GO:0023052;GO:0007165;GO:0051716;GO:0050896;GO:0048583;GO:0010646;GO:0023051;GO:0032502;GO:0009966;GO:0048856;GO:0007275;GO:0032501;GO:0008150;GO:0009987;	regulation of cellular process;regulation of biological process;biological regulation;cell communication;signaling;signal transduction;cellular response to stimulus;response to stimulus;regulation of response to stimulus;regulation of cell communication;regulation of signaling;developmental process;regulation of signal transduction;anatomical structure development;multicellular organismal develop…	biological_process				GO:0016020;GO:0005575;	membrane;cellular_component;	cellular_component
evm.TU.ctg819.10_evm.TU.ctg819.8
evm.TU.ctg208.16	GO:0006464;GO:0036211;GO:0043412;GO:0008150;GO:0006468;GO:0009987;GO:0043170;GO:0019538;GO:1901564;GO:0006807;GO:0071704;GO:0006796;GO:0006793;GO:0016310;GO:0044260;GO:0044238;GO:0044267;GO:0044237;GO:0008152;	cellular protein modification process;protein modification process;macromolecule modification;biological_process;protein phosphorylation;cellular process;macromolecule metabolic process;protein metabolic process;organonitrogen compound metabolic process;nitrogen compound metabolic process;organic substance metabolic process;phosphate-containing compound metabolic process;phosphorus metabolic proc…	biological_process	GO:0005488;GO:0003674;GO:1901363;GO:0097159;GO:0097367;GO:0004672;GO:0016772;GO:0008144;GO:0016773;GO:0017076;GO:0016301;GO:0043167;GO:0035639;GO:0032555;GO:0030554;GO:0032553;GO:0032559;GO:0000166;GO:1901265;GO:0005524;GO:0043168;GO:0036094;GO:0016740;GO:0003824;	binding;molecular_function;heterocyclic compound binding;organic cyclic compound binding;carbohydrate derivative binding;protein kinase activity;transferase activity, transferring phosphorus-containing groups;drug binding;phosphotransferase activity, alcohol group as acceptor;purine nucleotide binding;kinase activity;ion binding;purine ribonucleoside triphosphate binding;purine ribonucleotide bin…	molecular_function
evm.TU.ctg318.7
evm.TU.ctg1283.4	GO:0006464;GO:0036211;GO:0043412;GO:0016567;GO:0008150;GO:0009987;GO:0043170;GO:0019538;GO:1901564;GO:0032446;GO:0006807;GO:0071704;GO:0070647;GO:0044260;GO:0044238;GO:0044267;GO:0044237;GO:0008152;	cellular protein modification process;protein modification process;macromolecule modification;protein ubiquitination;biological_process;cellular process;macromolecule metabolic process;protein metabolic process;organonitrogen compound metabolic process;protein modification by small protein conjugation;nitrogen compound metabolic process;organic substance metabolic process;protein modification by …	biological_process
evm.TU.ctg806.4
evm.TU.ctg984.2				GO:0005488;GO:0003674;GO:0003682;GO:0005515;	binding;molecular_function;chromatin binding;protein binding;	molecular_function
evm.TU.ctg1889.3
evm.TU.ctg1253.2	GO:0006464;GO:0036211;GO:0043412;GO:0008150;GO:0006468;GO:0009987;GO:0043170;GO:0019538;GO:1901564;GO:0006807;GO:0071704;GO:0006796;GO:0006793;GO:0016310;GO:0044260;GO:0044238;GO:0044267;GO:0044237;GO:0008152;	cellular protein modification process;protein modification process;macromolecule modification;biological_process;protein phosphorylation;cellular process;macromolecule metabolic process;protein metabolic process;organonitrogen compound metabolic process;nitrogen compound metabolic process;organic substance metabolic process;phosphate-containing compound metabolic process;phosphorus metabolic proc…	biological_process	GO:0005488;GO:0003993;GO:0003674;GO:0005515;GO:1901363;GO:0097159;GO:0016791;GO:0043169;GO:0046872;GO:0042578;GO:0097367;GO:0004672;GO:0016772;GO:0008144;GO:0016773;GO:0017076;GO:0016301;GO:0043167;GO:0035639;GO:0032555;GO:0016787;GO:0030554;GO:0032553;GO:0032559;GO:0000166;GO:1901265;GO:0005524;GO:0043168;GO:0036094;GO:0016740;GO:0016788;GO:0003824;	binding;acid phosphatase activity;molecular_function;protein binding;heterocyclic compound binding;organic cyclic compound binding;phosphatase activity;cation binding;metal ion binding;phosphoric ester hydrolase activity;carbohydrate derivative binding;protein kinase activity;transferase activity, transferring phosphorus-containing groups;drug binding;phosphotransferase activity, alcohol group as…	molecular_function
evm.TU.ctg2.32
evm.TU.ctg568.1
evm.TU.ctg47.8	GO:0051716;GO:0050896;GO:0008150;GO:0009987;GO:0043170;GO:0090304;GO:0006807;GO:0006725;GO:0071704;GO:0046483;GO:1901360;GO:0006139;GO:0044260;GO:0044238;GO:0006950;GO:0034641;GO:0006298;GO:0044237;GO:0033554;GO:0006974;GO:0008152;GO:0006281;GO:0006259;	cellular response to stimulus;response to stimulus;biological_process;cellular process;macromolecule metabolic process;nucleic acid metabolic process;nitrogen compound metabolic process;cellular aromatic compound metabolic process;organic substance metabolic process;heterocycle metabolic process;organic cyclic compound metabolic process;nucleobase-containing compound metabolic process;cellular ma…	biological_process	GO:0003677;GO:0005488;GO:0003676;GO:0003674;GO:1901363;GO:0097159;GO:0097367;GO:0003690;GO:0008144;GO:0017076;GO:0030983;GO:0043167;GO:0035639;GO:0032555;GO:0030554;GO:0032553;GO:0032559;GO:0000166;GO:1901265;GO:0005524;GO:0043168;GO:0036094;	DNA binding;binding;nucleic acid binding;molecular_function;heterocyclic compound binding;organic cyclic compound binding;carbohydrate derivative binding;double-stranded DNA binding;drug binding;purine nucleotide binding;mismatched DNA binding;ion binding;purine ribonucleoside triphosphate binding;purine ribonucleotide binding;adenyl nucleotide binding;ribonucleotide binding;adenyl ribonucleotide…	molecular_function
evm.TU.ctg432.32				GO:0003677;GO:0005488;GO:0003676;GO:0003674;GO:1901363;GO:0097159;GO:0008270;GO:0043169;GO:0046872;GO:0046914;GO:0043167;	DNA binding;binding;nucleic acid binding;molecular_function;heterocyclic compound binding;organic cyclic compound binding;zinc ion binding;cation binding;metal ion binding;transition metal ion binding;ion binding;	molecular_function
evm.TU.ctg179.12
evm.TU.ctg143.35	GO:0006464;GO:0036211;GO:0043412;GO:0008150;GO:0006468;GO:0009987;GO:0043170;GO:0019538;GO:1901564;GO:0006807;GO:0071704;GO:0006796;GO:0006793;GO:0016310;GO:0044260;GO:0044238;GO:0044267;GO:0044237;GO:0008152;	cellular protein modification process;protein modification process;macromolecule modification;biological_process;protein phosphorylation;cellular process;macromolecule metabolic process;protein metabolic process;organonitrogen compound metabolic process;nitrogen compound metabolic process;organic substance metabolic process;phosphate-containing compound metabolic process;phosphorus metabolic proc…	biological_process	GO:0005488;GO:0003674;GO:1901363;GO:0097159;GO:0097367;GO:0004672;GO:0016772;GO:0008144;GO:0016773;GO:0017076;GO:0016301;GO:0043167;GO:0035639;GO:0032555;GO:0030554;GO:0032553;GO:0032559;GO:0000166;GO:1901265;GO:0005524;GO:0043168;GO:0036094;GO:0016740;GO:0003824;	binding;molecular_function;heterocyclic compound binding;organic cyclic compound binding;carbohydrate derivative binding;protein kinase activity;transferase activity, transferring phosphorus-containing groups;drug binding;phosphotransferase activity, alcohol group as acceptor;purine nucleotide binding;kinase activity;ion binding;purine ribonucleoside triphosphate binding;purine ribonucleotide bin…	molecular_function
evm.TU.ctg85.11	GO:0065007;GO:0007010;GO:0051179;GO:0065008;GO:0007016;GO:0032507;GO:0045185;GO:0051651;GO:0008150;GO:0009987;GO:0071840;GO:0051235;GO:0016043;GO:0033036;GO:0006996;GO:0008104;GO:0034613;GO:0070727;GO:0051641;	biological regulation;cytoskeleton organization;localization;regulation of biological quality;cytoskeletal anchoring at plasma membrane;maintenance of protein location in cell;maintenance of protein location;maintenance of location in cell;biological_process;cellular process;cellular component organization or biogenesis;maintenance of location;cellular component organization;macromolecule localiz…	biological_process				GO:0016020;GO:0005575;GO:0044425;GO:0098797;GO:0005886;GO:0044459;GO:0016010;GO:0071944;GO:0098796;GO:0032991;GO:0005623;GO:0044464;	membrane;cellular_component;membrane part;plasma membrane protein complex;plasma membrane;plasma membrane part;dystrophin-associated glycoprotein complex;cell periphery;membrane protein complex;macromolecular complex;cell;cell part;	cellular_component
evm.TU.ctg927.6	GO:0006811;GO:0006810;GO:0051234;GO:0051179;GO:0008150;	ion transport;transport;establishment of localization;localization;biological_process;	biological_process	GO:0005488;GO:0003674;GO:0005515;GO:0051082;	binding;molecular_function;protein binding;unfolded protein binding;	molecular_function	GO:0016020;GO:0005575;	membrane;cellular_component;	cellular_component
evm.TU.ctg519.1
evm.TU.ctg82.19				GO:0005488;GO:0003674;GO:0005515;	binding;molecular_function;protein binding;	molecular_function
evm.TU.ctg1531.3
evm.TU.ctg249.31
evm.TU.ctg175.12
evm.TU.ctg239.3	GO:0006351;GO:0097659;GO:0032774;GO:0034654;GO:0019438;GO:0018130;GO:1901362;GO:0016070;GO:0009059;GO:0006261;GO:0034645;GO:0010467;GO:0008150;GO:0009987;GO:0043170;GO:0044271;GO:0006260;GO:0090304;GO:0006270;GO:0006807;GO:0006725;GO:1901576;GO:0071704;GO:0009058;GO:0046483;GO:0044249;GO:1901360;GO:0006139;GO:0044260;GO:0044238;GO:0055114;GO:0006383;GO:0034641;GO:0044237;GO:0008152;GO:0044281;GO:…	transcription, DNA-templated;nucleic acid-templated transcription;RNA biosynthetic process;nucleobase-containing compound biosynthetic process;aromatic compound biosynthetic process;heterocycle biosynthetic process;organic cyclic compound biosynthetic process;RNA metabolic process;macromolecule biosynthetic process;DNA-dependent DNA replication;cellular macromolecule biosynthetic process;gene exp…	biological_process	GO:0003677;GO:0005488;GO:0003676;GO:0003674;GO:0034062;GO:0016614;GO:0016616;GO:0008233;GO:1901363;GO:0097159;GO:0003899;GO:0016779;GO:0070011;GO:0004175;GO:0003857;GO:0004616;GO:0016772;GO:0016491;GO:0004190;GO:0070001;GO:0016787;GO:0016740;GO:0003824;	DNA binding;binding;nucleic acid binding;molecular_function;RNA polymerase activity;oxidoreductase activity, acting on CH-OH group of donors;oxidoreductase activity, acting on the CH-OH group of donors, NAD or NADP as acceptor;peptidase activity;heterocyclic compound binding;organic cyclic compound binding;DNA-directed RNA polymerase activity;nucleotidyltransferase activity;peptidase activity, ac…	molecular_function	GO:0016021;GO:0031224;GO:0016020;GO:0005575;GO:0044425;GO:0044428;GO:0005666;GO:0005634;GO:0043231;GO:0043227;GO:0044422;GO:1902494;GO:0044446;GO:0000428;GO:0030880;GO:0055029;GO:0032991;GO:0005623;GO:0044464;GO:0061695;GO:0043226;GO:0005622;GO:0043229;GO:1990234;GO:0044424;	integral component of membrane;intrinsic component of membrane;membrane;cellular_component;membrane part;nuclear part;DNA-directed RNA polymerase III complex;nucleus;intracellular membrane-bounded organelle;membrane-bounded organelle;organelle part;catalytic complex;intracellular organelle part;DNA-directed RNA polymerase complex;RNA polymerase complex;nuclear DNA-directed RNA polymerase complex;…	cellular_component
evm.TU.ctg1671.6	GO:0050794;GO:0050789;GO:0065007;GO:0080090;GO:0051171;GO:0031323;GO:0009889;GO:0010556;GO:0031326;GO:2000112;GO:0060255;GO:0010468;GO:0051252;GO:0019222;GO:0006355;GO:1903506;GO:2001141;GO:0019219;GO:0006351;GO:0097659;GO:0032774;GO:0050896;GO:0034654;GO:0019438;GO:0018130;GO:1901362;GO:0016070;GO:0009271;GO:0098586;GO:0009059;GO:0034645;GO:0010467;GO:0008150;GO:0009607;GO:0009605;GO:0009987;GO:…	regulation of cellular process;regulation of biological process;biological regulation;regulation of primary metabolic process;regulation of nitrogen compound metabolic process;regulation of cellular metabolic process;regulation of biosynthetic process;regulation of macromolecule biosynthetic process;regulation of cellular biosynthetic process;regulation of cellular macromolecule biosynthetic proc…	biological_process				GO:0016021;GO:0031224;GO:0016020;GO:0005575;GO:0044425;	integral component of membrane;intrinsic component of membrane;membrane;cellular_component;membrane part;	cellular_component
evm.TU.ctg28.5	GO:0030029;GO:0030036;GO:0007010;GO:0008150;GO:0009987;GO:0071840;GO:0016043;GO:0006996;	actin filament-based process;actin cytoskeleton organization;cytoskeleton organization;biological_process;cellular process;cellular component organization or biogenesis;cellular component organization;organelle organization;	biological_process	GO:0005488;GO:0003674;GO:0005515;GO:0017048;GO:0051020;GO:0017016;GO:0031267;GO:0003779;GO:0008092;GO:0019899;	binding;molecular_function;protein binding;Rho GTPase binding;GTPase binding;Ras GTPase binding;small GTPase binding;actin binding;cytoskeletal protein binding;enzyme binding;	molecular_function
evm.TU.ctg111.24
evm.TU.ctg456.9	GO:0055085;GO:0006810;GO:0051234;GO:0051179;GO:0008150;	transmembrane transport;transport;establishment of localization;localization;biological_process;	biological_process	GO:0022857;GO:0005215;GO:0003674;	transmembrane transporter activity;transporter activity;molecular_function;	molecular_function	GO:0016021;GO:0031224;GO:0016020;GO:0005575;GO:0044425;	integral component of membrane;intrinsic component of membrane;membrane;cellular_component;membrane part;	cellular_component
evm.TU.ctg921.11				GO:0005488;GO:0003674;GO:0003682;	binding;molecular_function;chromatin binding;	molecular_function	GO:0016021;GO:0031224;GO:0016020;GO:0005575;GO:0044425;	integral component of membrane;intrinsic component of membrane;membrane;cellular_component;membrane part;	cellular_component
evm.TU.ctg716.6
evm.TU.ctg437.3
evm.TU.ctg43.44	GO:0042126;GO:0042128;GO:2001057;GO:0071941;GO:0008150;GO:0009987;GO:0006807;GO:0071704;GO:0055114;GO:0044237;GO:0008152;GO:0044281;GO:0006082;GO:0043436;	nitrate metabolic process;nitrate assimilation;reactive nitrogen species metabolic process;nitrogen cycle metabolic process;biological_process;cellular process;nitrogen compound metabolic process;organic substance metabolic process;oxidation-reduction process;cellular metabolic process;metabolic process;small molecule metabolic process;organic acid metabolic process;oxoacid metabolic process;	biological_process	GO:0005488;GO:0003674;GO:0030151;GO:0043169;GO:0046872;GO:0046914;GO:0016491;GO:0043167;GO:0003824;	binding;molecular_function;molybdenum ion binding;cation binding;metal ion binding;transition metal ion binding;oxidoreductase activity;ion binding;catalytic activity;	molecular_function
evm.TU.ctg338.7				GO:0003674;GO:0098772;GO:0060589;GO:0005092;GO:0005094;GO:0030234;GO:0030695;	molecular_function;molecular function regulator;nucleoside-triphosphatase regulator activity;GDP-dissociation inhibitor activity;Rho GDP-dissociation inhibitor activity;enzyme regulator activity;GTPase regulator activity;	molecular_function	GO:0016021;GO:0031224;GO:0016020;GO:0005575;GO:0044425;GO:0005739;GO:0043231;GO:0043227;GO:0044444;GO:0005737;GO:0005623;GO:0044464;GO:0043226;GO:0005622;GO:0043229;GO:0044424;	integral component of membrane;intrinsic component of membrane;membrane;cellular_component;membrane part;mitochondrion;intracellular membrane-bounded organelle;membrane-bounded organelle;cytoplasmic part;cytoplasm;cell;cell part;organelle;intracellular;intracellular organelle;intracellular part;	cellular_component
evm.TU.ctg117.8				GO:0005488;GO:0003674;GO:0005515;	binding;molecular_function;protein binding;	molecular_function
evm.TU.ctg713.3	GO:0006836;GO:0006810;GO:0051234;GO:0051179;GO:0008150;GO:0055114;GO:0008152;	neurotransmitter transport;transport;establishment of localization;localization;biological_process;oxidation-reduction process;metabolic process;	biological_process	GO:0015077;GO:0015291;GO:0022857;GO:0015075;GO:0005215;GO:0015318;GO:0015293;GO:0015294;GO:0008324;GO:0022890;GO:0005326;GO:0005328;GO:0015370;GO:0015081;GO:0003674;GO:0022804;GO:0046873;GO:0016651;GO:0016491;GO:0016655;GO:0003824;	monovalent inorganic cation transmembrane transporter activity;secondary active transmembrane transporter activity;transmembrane transporter activity;ion transmembrane transporter activity;transporter activity;inorganic solute uptake transmembrane transporter activity;symporter activity;solute:cation symporter activity;cation transmembrane transporter activity;inorganic cation transmembrane trans…	molecular_function	GO:0016021;GO:0031224;GO:0016020;GO:0005575;GO:0044425;	integral component of membrane;intrinsic component of membrane;membrane;cellular_component;membrane part;	cellular_component
evm.TU.ctg10.16				GO:0008083;GO:0005488;GO:0003674;GO:0005515;GO:0030545;GO:0048018;GO:0044877;GO:0030674;GO:0060090;GO:0098772;GO:0005102;GO:0003779;GO:0008092;GO:0051015;	growth factor activity;binding;molecular_function;protein binding;receptor regulator activity;receptor agonist activity;macromolecular complex binding;protein binding, bridging;binding, bridging;molecular function regulator;receptor binding;actin binding;cytoskeletal protein binding;actin filament binding;	molecular_function
evm.TU.ctg43.22
evm.TU.ctg223.20	GO:0055085;GO:0000281;GO:0061640;GO:0000910;GO:0022402;GO:0006811;GO:0000278;GO:1903047;GO:0051301;GO:0007049;GO:0006812;GO:0034220;GO:0006810;GO:0098660;GO:0051234;GO:0015672;GO:0098655;GO:0098662;GO:0007010;GO:0040001;GO:0051293;GO:0051653;GO:0051656;GO:1902850;GO:0051179;GO:0000226;GO:0044085;GO:1902600;GO:0022607;GO:0008150;GO:0009987;GO:0071702;GO:0007017;GO:0071840;GO:0016043;GO:0051640;GO:…	transmembrane transport;mitotic cytokinesis;cytoskeleton-dependent cytokinesis;cytokinesis;cell cycle process;ion transport;mitotic cell cycle;mitotic cell cycle process;cell division;cell cycle;cation transport;ion transmembrane transport;transport;inorganic ion transmembrane transport;establishment of localization;monovalent inorganic cation transport;cation transmembrane transport;inorganic ca…	biological_process	GO:0005215;GO:0005488;GO:0003674;GO:0005515;GO:0008565;	transporter activity;binding;molecular_function;protein binding;protein transporter activity;	molecular_function	GO:0016020;GO:0005575;GO:0044425;GO:0005874;GO:0015630;GO:0005856;GO:0005819;GO:0044430;GO:0016469;GO:0031090;GO:0098796;GO:0098588;GO:0098805;GO:0033176;GO:0005634;GO:0043231;GO:0043227;GO:0044422;GO:0043228;GO:0005773;GO:0044446;GO:0043232;GO:0044444;GO:0032991;GO:0005737;GO:0000221;GO:0005774;GO:0016471;GO:0044437;GO:0005623;GO:0044464;GO:0043226;GO:0005622;GO:0033180;GO:0043229;GO:0044424;GO:…	membrane;cellular_component;membrane part;microtubule;microtubule cytoskeleton;cytoskeleton;spindle;cytoskeletal part;proton-transporting two-sector ATPase complex;organelle membrane;membrane protein complex;bounding membrane of organelle;whole membrane;proton-transporting V-type ATPase complex;nucleus;intracellular membrane-bounded organelle;membrane-bounded organelle;organelle part;non-membrane…	cellular_component
evm.TU.ctg755.1	GO:0009061;GO:0015947;GO:0015948;GO:0015975;GO:0043446;GO:0043447;GO:0008150;GO:0009987;GO:0015980;GO:0045333;GO:1901576;GO:0071704;GO:0009058;GO:0044249;GO:0055114;GO:0006091;GO:0044237;GO:0008152;	anaerobic respiration;methane metabolic process;methanogenesis;energy derivation by oxidation of reduced inorganic compounds;cellular alkane metabolic process;alkane biosynthetic process;biological_process;cellular process;energy derivation by oxidation of organic compounds;cellular respiration;organic substance biosynthetic process;organic substance metabolic process;biosynthetic process;cellula…	biological_process	GO:0005488;GO:0003674;GO:0005515;GO:0030269;GO:0042086;GO:0008172;GO:0008168;GO:0016740;GO:0016741;GO:0003824;	binding;molecular_function;protein binding;tetrahydromethanopterin S-methyltransferase activity;5-methyl-5,6,7,8-tetrahydromethanopterin-dependent methyltransferase activity;S-methyltransferase activity;methyltransferase activity;transferase activity;transferase activity, transferring one-carbon groups;catalytic activity;	molecular_function	GO:0016020;GO:0005575;	membrane;cellular_component;	cellular_component
evm.TU.ctg624.14				GO:0008083;GO:0005488;GO:0003674;GO:0005515;GO:0030545;GO:0048018;GO:0098772;GO:0005102;	growth factor activity;binding;molecular_function;protein binding;receptor regulator activity;receptor agonist activity;molecular function regulator;receptor binding;	molecular_function
evm.TU.ctg2512.6				GO:0005488;GO:0003674;GO:1901363;GO:0097159;GO:0097367;GO:0008144;GO:0017076;GO:0043167;GO:0035639;GO:0032555;GO:0030554;GO:0032553;GO:0032559;GO:0000166;GO:1901265;GO:0005524;GO:0043168;GO:0036094;	binding;molecular_function;heterocyclic compound binding;organic cyclic compound binding;carbohydrate derivative binding;drug binding;purine nucleotide binding;ion binding;purine ribonucleoside triphosphate binding;purine ribonucleotide binding;adenyl nucleotide binding;ribonucleotide binding;adenyl ribonucleotide binding;nucleotide binding;nucleoside phosphate binding;ATP binding;anion binding;s…	molecular_function
evm.TU.ctg62.22	GO:0006810;GO:0051234;GO:0051179;GO:0008150;GO:0071702;GO:0033036;GO:0071705;GO:0015833;GO:0042886;GO:0015031;GO:0008104;GO:0045184;GO:0006886;GO:0046907;GO:0051649;GO:0034613;GO:0070727;GO:0051641;	transport;establishment of localization;localization;biological_process;organic substance transport;macromolecule localization;nitrogen compound transport;peptide transport;amide transport;protein transport;protein localization;establishment of protein localization;intracellular protein transport;intracellular transport;establishment of localization in cell;cellular protein localization;cellular …	biological_process	GO:0005488;GO:0003674;GO:0008270;GO:0043169;GO:0046872;GO:0046914;GO:0043167;	binding;molecular_function;zinc ion binding;cation binding;metal ion binding;transition metal ion binding;ion binding;	molecular_function	GO:0016020;GO:0005575;GO:0031967;GO:0005740;GO:0031090;GO:0098588;GO:0098805;GO:0031975;GO:0005739;GO:0031966;GO:0044429;GO:0043231;GO:0005741;GO:0031968;GO:0043227;GO:0044422;GO:0019867;GO:0044446;GO:0044444;GO:0005737;GO:0005623;GO:0044464;GO:0043226;GO:0005622;GO:0043229;GO:0044424;	membrane;cellular_component;organelle envelope;mitochondrial envelope;organelle membrane;bounding membrane of organelle;whole membrane;envelope;mitochondrion;mitochondrial membrane;mitochondrial part;intracellular membrane-bounded organelle;mitochondrial outer membrane;organelle outer membrane;membrane-bounded organelle;organelle part;outer membrane;intracellular organelle part;cytoplasmic part;c…	cellular_component
evm.TU.ctg36.12	GO:0050794;GO:0050789;GO:0065007;GO:0007154;GO:0023052;GO:0007165;GO:0055085;GO:0051716;GO:0050896;GO:0006811;GO:0006812;GO:0022610;GO:0034220;GO:0007155;GO:0015711;GO:0015849;GO:0046942;GO:0006810;GO:0098660;GO:0051234;GO:0015672;GO:0098655;GO:0098662;GO:0006891;GO:0051179;GO:0015740;GO:1902600;GO:0006835;GO:0008150;GO:0009987;GO:0071702;GO:0048193;GO:0006820;GO:0019072;GO:0044419;GO:0051704;GO:…	regulation of cellular process;regulation of biological process;biological regulation;cell communication;signaling;signal transduction;transmembrane transport;cellular response to stimulus;response to stimulus;ion transport;cation transport;biological adhesion;ion transmembrane transport;cell adhesion;organic anion transport;organic acid transport;carboxylic acid transport;transport;inorganic ion…	biological_process	GO:0015077;GO:0022857;GO:0015075;GO:0005215;GO:0015318;GO:0008324;GO:0008375;GO:0022890;GO:0015078;GO:0008083;GO:0005488;GO:0008194;GO:0016758;GO:0016757;GO:0003674;GO:0004871;GO:0005515;GO:0030545;GO:0048018;GO:0016755;GO:0005143;GO:0015556;GO:0005342;GO:0046943;GO:0008565;GO:0098772;GO:0008514;GO:0005102;GO:0005310;GO:0008509;GO:0070851;GO:0005126;GO:0005198;GO:0016746;GO:0016740;GO:0003824;	monovalent inorganic cation transmembrane transporter activity;transmembrane transporter activity;ion transmembrane transporter activity;transporter activity;inorganic solute uptake transmembrane transporter activity;cation transmembrane transporter activity;acetylglucosaminyltransferase activity;inorganic cation transmembrane transporter activity;hydrogen ion transmembrane transporter activity;g…	molecular_function	GO:0016021;GO:0031224;GO:0016020;GO:0033177;GO:0005575;GO:0005576;GO:0044425;GO:0033646;GO:0043656;GO:0044431;GO:0005794;GO:0033647;GO:0033648;GO:0005801;GO:0042025;GO:0044215;GO:0044216;GO:0044217;GO:0018995;GO:0033643;GO:0043657;GO:0033179;GO:0019028;GO:0019012;GO:0017119;GO:0012505;GO:0031984;GO:0005789;GO:0098827;GO:0042175;GO:0016469;GO:0044432;GO:0044423;GO:0098796;GO:0005783;GO:0019031;GO:…	integral component of membrane;intrinsic component of membrane;membrane;proton-transporting two-sector ATPase complex, proton-transporting domain;cellular_component;extracellular region;membrane part;host intracellular part;intracellular region of host;Golgi apparatus part;Golgi apparatus;host intracellular organelle;host intracellular membrane-bounded organelle;cis-Golgi network;host cell nucleu…	cellular_component
evm.TU.ctg918.4	GO:0006464;GO:0036211;GO:0043412;GO:0008150;GO:0006468;GO:0009987;GO:0043170;GO:0019538;GO:1901564;GO:0006807;GO:0071704;GO:0006796;GO:0006793;GO:0016310;GO:0044260;GO:0044238;GO:0044267;GO:0044237;GO:0008152;	cellular protein modification process;protein modification process;macromolecule modification;biological_process;protein phosphorylation;cellular process;macromolecule metabolic process;protein metabolic process;organonitrogen compound metabolic process;nitrogen compound metabolic process;organic substance metabolic process;phosphate-containing compound metabolic process;phosphorus metabolic proc…	biological_process	GO:0005488;GO:0003674;GO:1901363;GO:0097159;GO:0097367;GO:0004672;GO:0016772;GO:0008144;GO:0016773;GO:0017076;GO:0016301;GO:0043167;GO:0035639;GO:0032555;GO:0030554;GO:0032553;GO:0032559;GO:0000166;GO:1901265;GO:0005524;GO:0043168;GO:0036094;GO:0016740;GO:0003824;	binding;molecular_function;heterocyclic compound binding;organic cyclic compound binding;carbohydrate derivative binding;protein kinase activity;transferase activity, transferring phosphorus-containing groups;drug binding;phosphotransferase activity, alcohol group as acceptor;purine nucleotide binding;kinase activity;ion binding;purine ribonucleoside triphosphate binding;purine ribonucleotide bin…	molecular_function
evm.TU.ctg239.4	GO:1901135;GO:0008150;GO:1901136;GO:0009987;GO:0006072;GO:0046168;GO:0052646;GO:0071704;GO:0006796;GO:0006793;GO:0044238;GO:0055114;GO:0019637;GO:0046434;GO:0044237;GO:0008152;GO:0044281;GO:1901575;GO:0006629;GO:0006631;GO:0044255;GO:0009056;GO:0006082;GO:0043436;GO:0032787;GO:0019752;	carbohydrate derivative metabolic process;biological_process;carbohydrate derivative catabolic process;cellular process;glycerol-3-phosphate metabolic process;glycerol-3-phosphate catabolic process;alditol phosphate metabolic process;organic substance metabolic process;phosphate-containing compound metabolic process;phosphorus metabolic process;primary metabolic process;oxidation-reduction proces…	biological_process	GO:0005488;GO:0003674;GO:0016614;GO:0016616;GO:0051287;GO:1901363;GO:0097159;GO:0003857;GO:0008677;GO:0004616;GO:0016491;GO:0050662;GO:0048037;GO:0000166;GO:1901265;GO:0036094;GO:0003824;	binding;molecular_function;oxidoreductase activity, acting on CH-OH group of donors;oxidoreductase activity, acting on the CH-OH group of donors, NAD or NADP as acceptor;NAD binding;heterocyclic compound binding;organic cyclic compound binding;3-hydroxyacyl-CoA dehydrogenase activity;2-dehydropantoate 2-reductase activity;phosphogluconate dehydrogenase (decarboxylating) activity;oxidoreductase ac…	molecular_function
evm.TU.ctg558.5	GO:0008150;GO:0009058;GO:0008152;	biological_process;biosynthetic process;metabolic process;	biological_process	GO:0003674;GO:0003824;	molecular_function;catalytic activity;	molecular_function
evm.TU.ctg980.2
evm.TU.ctg489.8	GO:0008150;GO:0055114;GO:0008152;	biological_process;oxidation-reduction process;metabolic process;	biological_process	GO:0005488;GO:0003674;GO:0051287;GO:1901363;GO:0097159;GO:0016491;GO:0050662;GO:0048037;GO:0000166;GO:1901265;GO:0036094;GO:0003824;	binding;molecular_function;NAD binding;heterocyclic compound binding;organic cyclic compound binding;oxidoreductase activity;coenzyme binding;cofactor binding;nucleotide binding;nucleoside phosphate binding;small molecule binding;catalytic activity;	molecular_function
evm.TU.ctg71.25	GO:0007186;GO:0050794;GO:0050789;GO:0065007;GO:0007154;GO:0023052;GO:0007165;GO:0051716;GO:0050896;GO:0008150;GO:0009987;	G-protein coupled receptor signaling pathway;regulation of cellular process;regulation of biological process;biological regulation;cell communication;signaling;signal transduction;cellular response to stimulus;response to stimulus;biological_process;cellular process;	biological_process	GO:0004930;GO:0060089;GO:0004888;GO:0038023;GO:0003674;	G-protein coupled receptor activity;molecular transducer activity;transmembrane signaling receptor activity;signaling receptor activity;molecular_function;	molecular_function	GO:0016021;GO:0031224;GO:0016020;GO:0005575;GO:0044425;	integral component of membrane;intrinsic component of membrane;membrane;cellular_component;membrane part;	cellular_component
evm.TU.ctg239.24	GO:0055085;GO:0006810;GO:0051234;GO:0051179;GO:0008150;	transmembrane transport;transport;establishment of localization;localization;biological_process;	biological_process	GO:0022857;GO:0005215;GO:0003674;	transmembrane transporter activity;transporter activity;molecular_function;	molecular_function	GO:0016021;GO:0031224;GO:0016020;GO:0005575;GO:0044425;	integral component of membrane;intrinsic component of membrane;membrane;cellular_component;membrane part;	cellular_component
evm.TU.ctg508.18	GO:0050794;GO:0050789;GO:0065007;GO:0080090;GO:0051171;GO:0031323;GO:0009889;GO:0010556;GO:0031326;GO:2000112;GO:0060255;GO:0010468;GO:0051252;GO:0019222;GO:0006355;GO:1903506;GO:2001141;GO:0019219;GO:0006351;GO:0097659;GO:0032774;GO:0006811;GO:0034654;GO:0019438;GO:0018130;GO:1901362;GO:0030001;GO:0006812;GO:0006813;GO:0016070;GO:0006810;GO:0051234;GO:0015672;GO:0051179;GO:0009059;GO:0034645;GO:…	regulation of cellular process;regulation of biological process;biological regulation;regulation of primary metabolic process;regulation of nitrogen compound metabolic process;regulation of cellular metabolic process;regulation of biosynthetic process;regulation of macromolecule biosynthetic process;regulation of cellular biosynthetic process;regulation of cellular macromolecule biosynthetic proc…	biological_process	GO:0003677;GO:0015077;GO:0022857;GO:0015075;GO:0005215;GO:0015318;GO:0008324;GO:0022890;GO:0043565;GO:0005488;GO:0003676;GO:0005216;GO:0015267;GO:0022803;GO:0022838;GO:0003700;GO:0003674;GO:0046873;GO:0005515;GO:0005227;GO:0015269;GO:0005267;GO:0015079;GO:1901363;GO:0097159;GO:0005261;GO:0022836;GO:0022839;GO:0005198;GO:0003735;	DNA binding;monovalent inorganic cation transmembrane transporter activity;transmembrane transporter activity;ion transmembrane transporter activity;transporter activity;inorganic solute uptake transmembrane transporter activity;cation transmembrane transporter activity;inorganic cation transmembrane transporter activity;sequence-specific DNA binding;binding;nucleic acid binding;ion channel activ…	molecular_function	GO:0016020;GO:0005575;GO:0043228;GO:0043232;GO:0044444;GO:0032991;GO:0005737;GO:0005623;GO:0044464;GO:0043226;GO:0005622;GO:0043229;GO:0044424;GO:0005840;	membrane;cellular_component;non-membrane-bounded organelle;intracellular non-membrane-bounded organelle;cytoplasmic part;macromolecular complex;cytoplasm;cell;cell part;organelle;intracellular;intracellular organelle;intracellular part;ribosome;	cellular_component
evm.TU.ctg596.9_evm.TU.ctg596.8				GO:0005488;GO:0003674;GO:0005515;	binding;molecular_function;protein binding;	molecular_function
evm.TU.ctg77.33	GO:0006508;GO:0008150;GO:0009987;GO:0043170;GO:0019538;GO:1901564;GO:0006807;GO:0071704;GO:0044260;GO:0044238;GO:1901565;GO:0030163;GO:0044265;GO:0009057;GO:0044267;GO:0044257;GO:0051603;GO:0044237;GO:0008152;GO:1901575;GO:0044248;GO:0009056;	proteolysis;biological_process;cellular process;macromolecule metabolic process;protein metabolic process;organonitrogen compound metabolic process;nitrogen compound metabolic process;organic substance metabolic process;cellular macromolecule metabolic process;primary metabolic process;organonitrogen compound catabolic process;protein catabolic process;cellular macromolecule catabolic process;mac…	biological_process	GO:0005488;GO:0003674;GO:0005515;GO:0008233;GO:0070011;GO:0004175;GO:0004298;GO:0070003;GO:0016787;GO:0003824;	binding;molecular_function;protein binding;peptidase activity;peptidase activity, acting on L-amino acid peptides;endopeptidase activity;threonine-type endopeptidase activity;threonine-type peptidase activity;hydrolase activity;catalytic activity;	molecular_function	GO:0005575;GO:0000502;GO:1902494;GO:0005839;GO:0032991;GO:0005623;GO:0044464;GO:0005622;GO:0044424;	cellular_component;proteasome complex;catalytic complex;proteasome core complex;macromolecular complex;cell;cell part;intracellular;intracellular part;	cellular_component
evm.TU.ctg27.20	GO:0006811;GO:0006816;GO:0030001;GO:0006812;GO:0072511;GO:0070838;GO:0006810;GO:0051234;GO:0051179;GO:0008150;	ion transport;calcium ion transport;metal ion transport;cation transport;divalent inorganic cation transport;divalent metal ion transport;transport;establishment of localization;localization;biological_process;	biological_process	GO:0003674;GO:0060590;GO:0005246;GO:0004857;GO:0042030;GO:0016247;GO:0098772;GO:0060589;GO:0030234;	molecular_function;ATPase regulator activity;calcium channel regulator activity;enzyme inhibitor activity;ATPase inhibitor activity;channel regulator activity;molecular function regulator;nucleoside-triphosphatase regulator activity;enzyme regulator activity;	molecular_function	GO:0016020;GO:0005575;	membrane;cellular_component;	cellular_component
evm.TU.ctg274.19				GO:0005488;GO:0003674;GO:0005515;	binding;molecular_function;protein binding;	molecular_function
evm.TU.ctg299.5	GO:0034654;GO:0019438;GO:0018130;GO:1901362;GO:1901135;GO:0009116;GO:1901657;GO:0008150;GO:0009987;GO:0009165;GO:1901293;GO:0090407;GO:0044271;GO:1901564;GO:0006753;GO:0006807;GO:0006725;GO:0009117;GO:1901576;GO:0071704;GO:0009058;GO:0006796;GO:0046483;GO:0044249;GO:0006793;GO:1901360;GO:0006139;GO:0055086;GO:0044238;GO:0019637;GO:0034641;GO:0044237;GO:0008152;GO:0044281;	nucleobase-containing compound biosynthetic process;aromatic compound biosynthetic process;heterocycle biosynthetic process;organic cyclic compound biosynthetic process;carbohydrate derivative metabolic process;nucleoside metabolic process;glycosyl compound metabolic process;biological_process;cellular process;nucleotide biosynthetic process;nucleoside phosphate biosynthetic process;organophospha…	biological_process	GO:0004749;GO:0005488;GO:0016778;GO:0003674;GO:0043169;GO:0046872;GO:0000287;GO:0016772;GO:0043167;GO:0016740;GO:0003824;	ribose phosphate diphosphokinase activity;binding;diphosphotransferase activity;molecular_function;cation binding;metal ion binding;magnesium ion binding;transferase activity, transferring phosphorus-containing groups;ion binding;transferase activity;catalytic activity;	molecular_function
evm.TU.ctg223.13
evm.TU.ctg69.11
evm.TU.ctg909.4				GO:0005544;GO:0005488;GO:0008289;GO:0003674;GO:0005543;GO:0005509;GO:0043169;GO:0046872;GO:0043167;GO:0043168;	calcium-dependent phospholipid binding;binding;lipid binding;molecular_function;phospholipid binding;calcium ion binding;cation binding;metal ion binding;ion binding;anion binding;	molecular_function
evm.TU.ctg352.18
evm.TU.ctg756.7	GO:0050794;GO:0050789;GO:0065007;GO:0007154;GO:0023052;GO:0007165;GO:0051716;GO:0050896;GO:0008150;GO:0009987;	regulation of cellular process;regulation of biological process;biological regulation;cell communication;signaling;signal transduction;cellular response to stimulus;response to stimulus;biological_process;cellular process;	biological_process	GO:0005488;GO:0003674;GO:0005515;GO:0005057;GO:0098772;GO:0060589;GO:0030234;GO:0030695;	binding;molecular_function;protein binding;receptor signaling protein activity;molecular function regulator;nucleoside-triphosphatase regulator activity;enzyme regulator activity;GTPase regulator activity;	molecular_function
evm.TU.ctg217.10				GO:0005488;GO:0003674;GO:0005515;GO:0008270;GO:0043169;GO:0046872;GO:0046914;GO:0043167;	binding;molecular_function;protein binding;zinc ion binding;cation binding;metal ion binding;transition metal ion binding;ion binding;	molecular_function
evm.TU.ctg130.15				GO:0005488;GO:0003676;GO:0003674;GO:1901363;GO:0097159;GO:0097367;GO:0008144;GO:0017076;GO:0043167;GO:0035639;GO:0032555;GO:0030554;GO:0032553;GO:0032559;GO:0000166;GO:1901265;GO:0005524;GO:0043168;GO:0036094;	binding;nucleic acid binding;molecular_function;heterocyclic compound binding;organic cyclic compound binding;carbohydrate derivative binding;drug binding;purine nucleotide binding;ion binding;purine ribonucleoside triphosphate binding;purine ribonucleotide binding;adenyl nucleotide binding;ribonucleotide binding;adenyl ribonucleotide binding;nucleotide binding;nucleoside phosphate binding;ATP bi…	molecular_function
evm.TU.ctg473.3				GO:0005488;GO:0003674;GO:0005515;	binding;molecular_function;protein binding;	molecular_function
evm.TU.ctg792.2				GO:0005488;GO:0003674;GO:0005515;	binding;molecular_function;protein binding;	molecular_function
evm.TU.ctg299.10
evm.TU.ctg1440.3
evm.TU.ctg259.10	GO:0006464;GO:0036211;GO:0043412;GO:0008150;GO:0006468;GO:0009987;GO:0043170;GO:0019538;GO:1901564;GO:0006807;GO:0071704;GO:0006796;GO:0006793;GO:0016310;GO:0044260;GO:0044238;GO:0044267;GO:0044237;GO:0008152;	cellular protein modification process;protein modification process;macromolecule modification;biological_process;protein phosphorylation;cellular process;macromolecule metabolic process;protein metabolic process;organonitrogen compound metabolic process;nitrogen compound metabolic process;organic substance metabolic process;phosphate-containing compound metabolic process;phosphorus metabolic proc…	biological_process	GO:0005488;GO:0003674;GO:1901363;GO:0097159;GO:0097367;GO:0004672;GO:0016772;GO:0008144;GO:0016773;GO:0017076;GO:0016301;GO:0043167;GO:0035639;GO:0032555;GO:0030554;GO:0032553;GO:0032559;GO:0000166;GO:1901265;GO:0005524;GO:0043168;GO:0036094;GO:0016740;GO:0003824;	binding;molecular_function;heterocyclic compound binding;organic cyclic compound binding;carbohydrate derivative binding;protein kinase activity;transferase activity, transferring phosphorus-containing groups;drug binding;phosphotransferase activity, alcohol group as acceptor;purine nucleotide binding;kinase activity;ion binding;purine ribonucleoside triphosphate binding;purine ribonucleotide bin…	molecular_function
evm.TU.ctg11.27	GO:0051716;GO:0050896;GO:0006810;GO:0051234;GO:0051179;GO:0008150;GO:0009987;GO:0043170;GO:0071702;GO:0090304;GO:0006807;GO:0006725;GO:0071704;GO:0046483;GO:1901360;GO:0051640;GO:0006139;GO:0044260;GO:0006904;GO:0044238;GO:0033036;GO:0032940;GO:0006887;GO:0022406;GO:0048278;GO:0071705;GO:0006950;GO:0046903;GO:0015833;GO:0042886;GO:0015031;GO:0034641;GO:0008104;GO:0044237;GO:0033554;GO:0045184;GO:…	cellular response to stimulus;response to stimulus;transport;establishment of localization;localization;biological_process;cellular process;macromolecule metabolic process;organic substance transport;nucleic acid metabolic process;nitrogen compound metabolic process;cellular aromatic compound metabolic process;organic substance metabolic process;heterocycle metabolic process;organic cyclic compou…	biological_process	GO:0005488;GO:0003674;GO:0005515;GO:0098772;GO:0060589;GO:0030234;GO:0030695;GO:0005096;GO:0008047;	binding;molecular_function;protein binding;molecular function regulator;nucleoside-triphosphatase regulator activity;enzyme regulator activity;GTPase regulator activity;GTPase activator activity;enzyme activator activity;	molecular_function	GO:0005575;GO:0005938;GO:0071944;GO:0044448;GO:0000145;GO:0044444;GO:0032991;GO:0005737;GO:0005623;GO:0044464;GO:0005622;GO:0044424;	cellular_component;cell cortex;cell periphery;cell cortex part;exocyst;cytoplasmic part;macromolecular complex;cytoplasm;cell;cell part;intracellular;intracellular part;	cellular_component
evm.TU.ctg215.33	GO:0009405;GO:0006464;GO:0036211;GO:0043412;GO:0001906;GO:0031640;GO:0044364;GO:0008150;GO:0006468;GO:0009987;GO:0043170;GO:0019538;GO:1901564;GO:0044764;GO:0035821;GO:0006807;GO:0044179;GO:0051715;GO:0071704;GO:0006796;GO:0006793;GO:0016310;GO:0044260;GO:0044419;GO:0044238;GO:0051704;GO:0019835;GO:0044267;GO:0044237;GO:0008152;	pathogenesis;cellular protein modification process;protein modification process;macromolecule modification;cell killing;killing of cells of other organism;disruption of cells of other organism;biological_process;protein phosphorylation;cellular process;macromolecule metabolic process;protein metabolic process;organonitrogen compound metabolic process;multi-organism cellular process;modification o…	biological_process	GO:0005488;GO:0003674;GO:0005515;GO:1901363;GO:0097159;GO:0043169;GO:0046872;GO:0004674;GO:0097367;GO:0000287;GO:0004672;GO:0016772;GO:0008144;GO:0016773;GO:0017076;GO:0016301;GO:0043167;GO:0035639;GO:0032555;GO:0030554;GO:0032553;GO:0032559;GO:0000166;GO:1901265;GO:0005524;GO:0043168;GO:0036094;GO:0016740;GO:0003824;	binding;molecular_function;protein binding;heterocyclic compound binding;organic cyclic compound binding;cation binding;metal ion binding;protein serine/threonine kinase activity;carbohydrate derivative binding;magnesium ion binding;protein kinase activity;transferase activity, transferring phosphorus-containing groups;drug binding;phosphotransferase activity, alcohol group as acceptor;purine nuc…	molecular_function
evm.TU.ctg428.20	GO:0008150;GO:0055114;GO:0008152;	biological_process;oxidation-reduction process;metabolic process;	biological_process	GO:0005488;GO:0003674;GO:1901363;GO:0097159;GO:0050660;GO:0016491;GO:0016627;GO:0050662;GO:0048037;GO:0043167;GO:0000166;GO:1901265;GO:0043168;GO:0036094;GO:0003995;GO:0003824;	binding;molecular_function;heterocyclic compound binding;organic cyclic compound binding;flavin adenine dinucleotide binding;oxidoreductase activity;oxidoreductase activity, acting on the CH-CH group of donors;coenzyme binding;cofactor binding;ion binding;nucleotide binding;nucleoside phosphate binding;anion binding;small molecule binding;acyl-CoA dehydrogenase activity;catalytic activity;	molecular_function
evm.TU.ctg121.11	GO:0008150;GO:0044419;GO:0051704;GO:0044403;GO:0016032;	biological_process;interspecies interaction between organisms;multi-organism process;symbiosis, encompassing mutualism through parasitism;viral process;	biological_process	GO:0005488;GO:0003674;GO:0005515;GO:0046983;GO:0008092;	binding;molecular_function;protein binding;protein dimerization activity;cytoskeletal protein binding;	molecular_function	GO:0016020;GO:0005575;GO:0044425;GO:0019028;GO:0019012;GO:0044423;GO:0019898;GO:0005737;GO:0005623;GO:0044464;GO:0005622;GO:0044424;	membrane;cellular_component;membrane part;viral capsid;virion;virion part;extrinsic component of membrane;cytoplasm;cell;cell part;intracellular;intracellular part;	cellular_component
evm.TU.ctg203.34
evm.TU.ctg1001.9	GO:0006810;GO:0051234;GO:0051179;GO:0008150;GO:0006888;GO:0071702;GO:0048193;GO:0033036;GO:0071705;GO:0015833;GO:0042886;GO:0015031;GO:0008104;GO:0045184;GO:0016192;GO:0006886;GO:0046907;GO:0051649;GO:0034613;GO:0070727;GO:0051641;	transport;establishment of localization;localization;biological_process;ER to Golgi vesicle-mediated transport;organic substance transport;Golgi vesicle transport;macromolecule localization;nitrogen compound transport;peptide transport;amide transport;protein transport;protein localization;establishment of protein localization;vesicle-mediated transport;intracellular protein transport;intracellul…	biological_process	GO:0005488;GO:0003674;GO:0008270;GO:0043169;GO:0046872;GO:0046914;GO:0043167;GO:0008168;GO:0016740;GO:0016741;GO:0003824;	binding;molecular_function;zinc ion binding;cation binding;metal ion binding;transition metal ion binding;ion binding;methyltransferase activity;transferase activity;transferase activity, transferring one-carbon groups;catalytic activity;	molecular_function	GO:0016020;GO:0005575;GO:0044425;GO:0030133;GO:0030658;GO:0012506;GO:0030659;GO:0012505;GO:0005798;GO:0030120;GO:0030135;GO:0030660;GO:0030662;GO:0044433;GO:0031410;GO:0031982;GO:0012507;GO:0030127;GO:0030134;GO:0031090;GO:0098796;GO:0098588;GO:0098805;GO:0030117;GO:0048475;GO:0043227;GO:0044422;GO:0044446;GO:0044444;GO:0032991;GO:0005737;GO:0005623;GO:0044464;GO:0043226;GO:0005622;GO:0043229;GO:…	membrane;cellular_component;membrane part;transport vesicle;transport vesicle membrane;vesicle membrane;cytoplasmic vesicle membrane;endomembrane system;Golgi-associated vesicle;vesicle coat;coated vesicle;Golgi-associated vesicle membrane;coated vesicle membrane;cytoplasmic vesicle part;cytoplasmic vesicle;vesicle;ER to Golgi transport vesicle membrane;COPII vesicle coat;ER to Golgi transport ve…	cellular_component
evm.TU.ctg77.42	GO:0050794;GO:0050789;GO:0065007;GO:0080090;GO:0051171;GO:0031323;GO:0009889;GO:0010556;GO:0031326;GO:2000112;GO:0060255;GO:0010468;GO:0051252;GO:0019222;GO:0006355;GO:1903506;GO:2001141;GO:0019219;GO:0006351;GO:0097659;GO:0032774;GO:0034654;GO:0019438;GO:0018130;GO:1901362;GO:0016070;GO:0009059;GO:0034645;GO:0010467;GO:0008150;GO:0009987;GO:0043170;GO:0044271;GO:0090304;GO:0006807;GO:0006725;GO:…	regulation of cellular process;regulation of biological process;biological regulation;regulation of primary metabolic process;regulation of nitrogen compound metabolic process;regulation of cellular metabolic process;regulation of biosynthetic process;regulation of macromolecule biosynthetic process;regulation of cellular biosynthetic process;regulation of cellular macromolecule biosynthetic proc…	biological_process	GO:0005488;GO:0003700;GO:0003674;GO:0005515;	binding;transcription factor activity, sequence-specific DNA binding;molecular_function;protein binding;	molecular_function
evm.TU.ctg28.26
evm.TU.ctg406.5	GO:0050794;GO:0050789;GO:0065007;GO:0080090;GO:0051171;GO:0031323;GO:0009889;GO:0010556;GO:0031326;GO:2000112;GO:0060255;GO:0010468;GO:0051252;GO:0019222;GO:0006355;GO:1903506;GO:2001141;GO:0019219;GO:0006351;GO:0097659;GO:0032774;GO:0034654;GO:0019438;GO:0018130;GO:1901362;GO:0016070;GO:0009059;GO:0034645;GO:0010467;GO:0008150;GO:0009987;GO:0043170;GO:0044271;GO:0090304;GO:0006807;GO:0006725;GO:…	regulation of cellular process;regulation of biological process;biological regulation;regulation of primary metabolic process;regulation of nitrogen compound metabolic process;regulation of cellular metabolic process;regulation of biosynthetic process;regulation of macromolecule biosynthetic process;regulation of cellular biosynthetic process;regulation of cellular macromolecule biosynthetic proc…	biological_process	GO:0003677;GO:0005488;GO:0003676;GO:0003674;GO:0003682;GO:1901363;GO:0097159;	DNA binding;binding;nucleic acid binding;molecular_function;chromatin binding;heterocyclic compound binding;organic cyclic compound binding;	molecular_function	GO:0005575;GO:0098687;GO:0044427;GO:0005694;GO:0000775;GO:0005634;GO:0043231;GO:0043227;GO:0044422;GO:0043228;GO:0044446;GO:0043232;GO:0005623;GO:0044464;GO:0043226;GO:0005622;GO:0043229;GO:0044424;	cellular_component;chromosomal region;chromosomal part;chromosome;chromosome, centromeric region;nucleus;intracellular membrane-bounded organelle;membrane-bounded organelle;organelle part;non-membrane-bounded organelle;intracellular organelle part;intracellular non-membrane-bounded organelle;cell;cell part;organelle;intracellular;intracellular organelle;intracellular part;	cellular_component
evm.TU.ctg8.16
evm.TU.ctg600.1	GO:0006464;GO:0036211;GO:0006470;GO:0043412;GO:0016311;GO:0008150;GO:0006338;GO:0009987;GO:0043170;GO:0019538;GO:0006325;GO:1901564;GO:0071840;GO:0016043;GO:0051276;GO:0006807;GO:0071704;GO:0006796;GO:0006793;GO:0044260;GO:0044238;GO:0006996;GO:0044267;GO:0044237;GO:0008152;	cellular protein modification process;protein modification process;protein dephosphorylation;macromolecule modification;dephosphorylation;biological_process;chromatin remodeling;cellular process;macromolecule metabolic process;protein metabolic process;chromatin organization;organonitrogen compound metabolic process;cellular component organization or biogenesis;cellular component organization;chr…	biological_process	GO:0005488;GO:0003993;GO:0003674;GO:0005515;GO:0004725;GO:0016791;GO:0008138;GO:0043169;GO:0004721;GO:0046872;GO:0042578;GO:0043167;GO:0016787;GO:0016788;GO:0003824;	binding;acid phosphatase activity;molecular_function;protein binding;protein tyrosine phosphatase activity;phosphatase activity;protein tyrosine/serine/threonine phosphatase activity;cation binding;phosphoprotein phosphatase activity;metal ion binding;phosphoric ester hydrolase activity;ion binding;hydrolase activity;hydrolase activity, acting on ester bonds;catalytic activity;	molecular_function	GO:0005575;GO:0044454;GO:0000228;GO:0031981;GO:0016514;GO:0016586;GO:0031974;GO:0043233;GO:0070013;GO:0044427;GO:0005694;GO:0000790;GO:0070603;GO:0000785;GO:0044428;GO:0005634;GO:0043231;GO:0043227;GO:0044422;GO:1902494;GO:0043228;GO:0044446;GO:0043232;GO:0032991;GO:0005623;GO:0044464;GO:0043226;GO:0005622;GO:0043229;GO:0044424;	cellular_component;nuclear chromosome part;nuclear chromosome;nuclear lumen;SWI/SNF complex;RSC complex;membrane-enclosed lumen;organelle lumen;intracellular organelle lumen;chromosomal part;chromosome;nuclear chromatin;SWI/SNF superfamily-type complex;chromatin;nuclear part;nucleus;intracellular membrane-bounded organelle;membrane-bounded organelle;organelle part;catalytic complex;non-membrane-b…	cellular_component
evm.TU.ctg726.12_evm.TU.ctg726.9_evm.TU.ctg726.13				GO:0003674;GO:0008233;GO:0070011;GO:0004175;GO:0004190;GO:0070001;GO:0016787;GO:0003824;	molecular_function;peptidase activity;peptidase activity, acting on L-amino acid peptides;endopeptidase activity;aspartic-type endopeptidase activity;aspartic-type peptidase activity;hydrolase activity;catalytic activity;	molecular_function	GO:0016021;GO:0031224;GO:0016020;GO:0005575;GO:0044425;	integral component of membrane;intrinsic component of membrane;membrane;cellular_component;membrane part;	cellular_component
evm.TU.ctg2087.7
evm.TU.ctg43.67	GO:0050794;GO:0050789;GO:0065007;GO:0080090;GO:0051171;GO:0031323;GO:0009889;GO:0010556;GO:0031326;GO:2000112;GO:0060255;GO:0010468;GO:0051252;GO:0019222;GO:0006355;GO:1903506;GO:2001141;GO:0019219;GO:0006351;GO:0097659;GO:0032774;GO:0034654;GO:0019438;GO:0018130;GO:1901362;GO:0006304;GO:0016070;GO:0043412;GO:0009059;GO:0034645;GO:0010467;GO:0008150;GO:0009987;GO:0043170;GO:0044271;GO:0090304;GO:…	regulation of cellular process;regulation of biological process;biological regulation;regulation of primary metabolic process;regulation of nitrogen compound metabolic process;regulation of cellular metabolic process;regulation of biosynthetic process;regulation of macromolecule biosynthetic process;regulation of cellular biosynthetic process;regulation of cellular macromolecule biosynthetic proc…	biological_process	GO:0003677;GO:0005488;GO:0003676;GO:0003700;GO:0003674;GO:1901363;GO:0097159;GO:0003824;	DNA binding;binding;nucleic acid binding;transcription factor activity, sequence-specific DNA binding;molecular_function;heterocyclic compound binding;organic cyclic compound binding;catalytic activity;	molecular_function
evm.TU.ctg49.20
evm.TU.ctg524.12	GO:0050794;GO:0050789;GO:0065007;GO:0080090;GO:0051171;GO:0031323;GO:0009889;GO:0010556;GO:0031326;GO:2000112;GO:0060255;GO:0010468;GO:0051252;GO:0019222;GO:0006355;GO:1903506;GO:2001141;GO:0019219;GO:0006351;GO:0097659;GO:0032774;GO:0034654;GO:0019438;GO:0018130;GO:1901362;GO:0016070;GO:0009059;GO:0034645;GO:0010467;GO:0008150;GO:0009987;GO:0043170;GO:0044271;GO:0090304;GO:0006807;GO:0006725;GO:…	regulation of cellular process;regulation of biological process;biological regulation;regulation of primary metabolic process;regulation of nitrogen compound metabolic process;regulation of cellular metabolic process;regulation of biosynthetic process;regulation of macromolecule biosynthetic process;regulation of cellular biosynthetic process;regulation of cellular macromolecule biosynthetic proc…	biological_process	GO:0005488;GO:0003674;GO:0005515;GO:0046983;	binding;molecular_function;protein binding;protein dimerization activity;	molecular_function	GO:0005575;GO:0005634;GO:0043231;GO:0043227;GO:0005623;GO:0044464;GO:0043226;GO:0005622;GO:0043229;GO:0044424;	cellular_component;nucleus;intracellular membrane-bounded organelle;membrane-bounded organelle;cell;cell part;organelle;intracellular;intracellular organelle;intracellular part;	cellular_component
evm.TU.ctg744.27	GO:0007186;GO:0050794;GO:0050789;GO:0065007;GO:0007154;GO:0023052;GO:0007165;GO:0051716;GO:0050896;GO:0005975;GO:0035556;GO:0005996;GO:0007264;GO:0006000;GO:0008150;GO:0019318;GO:0009987;GO:0071704;GO:0044238;GO:0008152;GO:0044281;	G-protein coupled receptor signaling pathway;regulation of cellular process;regulation of biological process;biological regulation;cell communication;signaling;signal transduction;cellular response to stimulus;response to stimulus;carbohydrate metabolic process;intracellular signal transduction;monosaccharide metabolic process;small GTPase mediated signal transduction;fructose metabolic process;b…	biological_process	GO:0005488;GO:0003674;GO:0004871;GO:0031683;GO:1901363;GO:0097159;GO:0003873;GO:0019001;GO:0044877;GO:0003924;GO:0001883;GO:0005525;GO:0032549;GO:0032550;GO:0032561;GO:0001882;GO:0008443;GO:0019200;GO:0097367;GO:0016772;GO:0016817;GO:0016818;GO:0008144;GO:0016773;GO:0016462;GO:0017076;GO:0016301;GO:0017111;GO:0043167;GO:0035639;GO:0032555;GO:0016787;GO:0030554;GO:0032553;GO:0032559;GO:0000166;GO:…	binding;molecular_function;signal transducer activity;G-protein beta/gamma-subunit complex binding;heterocyclic compound binding;organic cyclic compound binding;6-phosphofructo-2-kinase activity;guanyl nucleotide binding;macromolecular complex binding;GTPase activity;purine nucleoside binding;GTP binding;ribonucleoside binding;purine ribonucleoside binding;guanyl ribonucleotide binding;nucleoside…	molecular_function
evm.TU.ctg10.43	GO:0006464;GO:0036211;GO:0043412;GO:0008150;GO:0006468;GO:0009987;GO:0043170;GO:0019538;GO:1901564;GO:0006807;GO:0071704;GO:0006796;GO:0006793;GO:0016310;GO:0044260;GO:0044238;GO:0044267;GO:0044237;GO:0008152;	cellular protein modification process;protein modification process;macromolecule modification;biological_process;protein phosphorylation;cellular process;macromolecule metabolic process;protein metabolic process;organonitrogen compound metabolic process;nitrogen compound metabolic process;organic substance metabolic process;phosphate-containing compound metabolic process;phosphorus metabolic proc…	biological_process	GO:0005488;GO:0003674;GO:1901363;GO:0097159;GO:0097367;GO:0004672;GO:0016772;GO:0008144;GO:0016773;GO:0017076;GO:0016301;GO:0043167;GO:0035639;GO:0032555;GO:0030554;GO:0032553;GO:0032559;GO:0000166;GO:1901265;GO:0005524;GO:0043168;GO:0036094;GO:0016740;GO:0003824;	binding;molecular_function;heterocyclic compound binding;organic cyclic compound binding;carbohydrate derivative binding;protein kinase activity;transferase activity, transferring phosphorus-containing groups;drug binding;phosphotransferase activity, alcohol group as acceptor;purine nucleotide binding;kinase activity;ion binding;purine ribonucleoside triphosphate binding;purine ribonucleotide bin…	molecular_function
evm.TU.ctg348.7				GO:0005488;GO:0003674;GO:0005515;GO:0008270;GO:0043169;GO:0046872;GO:0046914;GO:0043167;	binding;molecular_function;protein binding;zinc ion binding;cation binding;metal ion binding;transition metal ion binding;ion binding;	molecular_function	GO:0005575;GO:0005623;GO:0044464;GO:0005622;	cellular_component;cell;cell part;intracellular;	cellular_component
evm.TU.ctg140.10	GO:0009405;GO:0006508;GO:0006810;GO:0006464;GO:0036211;GO:0051234;GO:0051179;GO:0043412;GO:0008150;GO:0009987;GO:0043170;GO:0019538;GO:0071702;GO:1901564;GO:0006807;GO:0071704;GO:0044260;GO:0044419;GO:0044238;GO:0051704;GO:0033036;GO:0071705;GO:0044267;GO:0015833;GO:0042886;GO:0015031;GO:0008104;GO:0044237;GO:0045184;GO:0008152;	pathogenesis;proteolysis;transport;cellular protein modification process;protein modification process;establishment of localization;localization;macromolecule modification;biological_process;cellular process;macromolecule metabolic process;protein metabolic process;organic substance transport;organonitrogen compound metabolic process;nitrogen compound metabolic process;organic substance metabolic…	biological_process	GO:0005488;GO:0003674;GO:0004222;GO:0008237;GO:0005515;GO:0008233;GO:0008238;GO:0070011;GO:0008270;GO:0004180;GO:0043169;GO:0004175;GO:0046872;GO:0046914;GO:0043167;GO:0016787;GO:0003824;	binding;molecular_function;metalloendopeptidase activity;metallopeptidase activity;protein binding;peptidase activity;exopeptidase activity;peptidase activity, acting on L-amino acid peptides;zinc ion binding;carboxypeptidase activity;cation binding;endopeptidase activity;metal ion binding;transition metal ion binding;ion binding;hydrolase activity;catalytic activity;	molecular_function	GO:0005575;GO:0005576;	cellular_component;extracellular region;	cellular_component
evm.TU.ctg339.6				GO:0005488;GO:0003674;GO:0004017;GO:0050145;GO:0016776;GO:0008270;GO:0043169;GO:0046872;GO:0046914;GO:0019205;GO:0016772;GO:0016301;GO:0043167;GO:0016740;GO:0003824;	binding;molecular_function;adenylate kinase activity;nucleoside phosphate kinase activity;phosphotransferase activity, phosphate group as acceptor;zinc ion binding;cation binding;metal ion binding;transition metal ion binding;nucleobase-containing compound kinase activity;transferase activity, transferring phosphorus-containing groups;kinase activity;ion binding;transferase activity;catalytic act…	molecular_function
evm.TU.ctg450.3	GO:0009100;GO:0006486;GO:0043413;GO:0009101;GO:0070085;GO:1901135;GO:0006464;GO:0036211;GO:1901137;GO:0043412;GO:0009059;GO:0034645;GO:0008150;GO:0009987;GO:0043170;GO:0019538;GO:1901564;GO:0006807;GO:1901576;GO:0071704;GO:0009058;GO:0044249;GO:0044260;GO:0044238;GO:0044267;GO:0044237;GO:0008152;GO:1901566;	glycoprotein metabolic process;protein glycosylation;macromolecule glycosylation;glycoprotein biosynthetic process;glycosylation;carbohydrate derivative metabolic process;cellular protein modification process;protein modification process;carbohydrate derivative biosynthetic process;macromolecule modification;macromolecule biosynthetic process;cellular macromolecule biosynthetic process;biological…	biological_process	GO:0008194;GO:0016758;GO:0016757;GO:0003674;GO:0008378;GO:0008376;GO:0016740;GO:0003824;	UDP-glycosyltransferase activity;transferase activity, transferring hexosyl groups;transferase activity, transferring glycosyl groups;molecular_function;galactosyltransferase activity;acetylgalactosaminyltransferase activity;transferase activity;catalytic activity;	molecular_function	GO:0016020;GO:0005575;GO:0044431;GO:0005794;GO:0000139;GO:0098791;GO:0012505;GO:0031984;GO:0005795;GO:0031090;GO:0031985;GO:0032580;GO:0098588;GO:0043231;GO:0043227;GO:0044422;GO:0044446;GO:0044444;GO:0005737;GO:0005623;GO:0044464;GO:0043226;GO:0005622;GO:0043229;GO:0044424;	membrane;cellular_component;Golgi apparatus part;Golgi apparatus;Golgi membrane;Golgi subcompartment;endomembrane system;organelle subcompartment;Golgi stack;organelle membrane;Golgi cisterna;Golgi cisterna membrane;bounding membrane of organelle;intracellular membrane-bounded organelle;membrane-bounded organelle;organelle part;intracellular organelle part;cytoplasmic part;cytoplasm;cell;cell par…	cellular_component
evm.TU.ctg396.7				GO:0005488;GO:0003674;GO:1901363;GO:0097159;GO:0019001;GO:0001883;GO:0005525;GO:0032549;GO:0032550;GO:0032561;GO:0001882;GO:0097367;GO:0017076;GO:0043167;GO:0035639;GO:0032555;GO:0032553;GO:0000166;GO:1901265;GO:0043168;GO:0036094;	binding;molecular_function;heterocyclic compound binding;organic cyclic compound binding;guanyl nucleotide binding;purine nucleoside binding;GTP binding;ribonucleoside binding;purine ribonucleoside binding;guanyl ribonucleotide binding;nucleoside binding;carbohydrate derivative binding;purine nucleotide binding;ion binding;purine ribonucleoside triphosphate binding;purine ribonucleotide binding;r…	molecular_function
evm.TU.ctg178.6				GO:0005488;GO:0008191;GO:0003674;GO:0004866;GO:0061135;GO:0005515;GO:0030414;GO:0061134;GO:0004857;GO:0098772;GO:0030234;	binding;metalloendopeptidase inhibitor activity;molecular_function;endopeptidase inhibitor activity;endopeptidase regulator activity;protein binding;peptidase inhibitor activity;peptidase regulator activity;enzyme inhibitor activity;molecular function regulator;enzyme regulator activity;	molecular_function
evm.TU.ctg221.37
evm.TU.ctg804.1	GO:0050794;GO:0050789;GO:0065007;GO:0080090;GO:0051171;GO:0031323;GO:0009889;GO:0010556;GO:0031326;GO:2000112;GO:0060255;GO:0010468;GO:0051252;GO:0019222;GO:0006355;GO:1903506;GO:2001141;GO:0019219;GO:0006351;GO:0097659;GO:0032774;GO:0034654;GO:0019438;GO:0018130;GO:1901362;GO:0016070;GO:0009059;GO:0034645;GO:0010467;GO:0008150;GO:0009987;GO:0043170;GO:0044271;GO:0090304;GO:0006807;GO:0006725;GO:…	regulation of cellular process;regulation of biological process;biological regulation;regulation of primary metabolic process;regulation of nitrogen compound metabolic process;regulation of cellular metabolic process;regulation of biosynthetic process;regulation of macromolecule biosynthetic process;regulation of cellular biosynthetic process;regulation of cellular macromolecule biosynthetic proc…	biological_process	GO:0005488;GO:0003674;GO:0005515;	binding;molecular_function;protein binding;	molecular_function	GO:0016021;GO:0031224;GO:0016020;GO:0005575;GO:0044425;GO:0005634;GO:0043231;GO:0043227;GO:0005623;GO:0044464;GO:0043226;GO:0005622;GO:0043229;GO:0044424;	integral component of membrane;intrinsic component of membrane;membrane;cellular_component;membrane part;nucleus;intracellular membrane-bounded organelle;membrane-bounded organelle;cell;cell part;organelle;intracellular;intracellular organelle;intracellular part;	cellular_component
evm.TU.ctg274.38				GO:0005488;GO:0003674;GO:1901363;GO:0097159;GO:0097367;GO:0016817;GO:0016818;GO:0008144;GO:0016462;GO:0017076;GO:0017111;GO:0043167;GO:0035639;GO:0032555;GO:0016787;GO:0030554;GO:0032553;GO:0032559;GO:0000166;GO:1901265;GO:0005524;GO:0043168;GO:0036094;GO:0016887;GO:0003824;	binding;molecular_function;heterocyclic compound binding;organic cyclic compound binding;carbohydrate derivative binding;hydrolase activity, acting on acid anhydrides;hydrolase activity, acting on acid anhydrides, in phosphorus-containing anhydrides;drug binding;pyrophosphatase activity;purine nucleotide binding;nucleoside-triphosphatase activity;ion binding;purine ribonucleoside triphosphate bin…	molecular_function
evm.TU.ctg1.25				GO:0003674;GO:0003924;GO:0016817;GO:0016818;GO:0016462;GO:0017111;GO:0016787;GO:0003824;	molecular_function;GTPase activity;hydrolase activity, acting on acid anhydrides;hydrolase activity, acting on acid anhydrides, in phosphorus-containing anhydrides;pyrophosphatase activity;nucleoside-triphosphatase activity;hydrolase activity;catalytic activity;	molecular_function
evm.TU.ctg372.17	GO:0050794;GO:0050789;GO:0065007;GO:0007154;GO:0023052;GO:0007165;GO:0051716;GO:0050896;GO:0007166;GO:0008150;GO:0009987;	regulation of cellular process;regulation of biological process;biological regulation;cell communication;signaling;signal transduction;cellular response to stimulus;response to stimulus;cell surface receptor signaling pathway;biological_process;cellular process;	biological_process	GO:0005488;GO:0003674;GO:0005515;	binding;molecular_function;protein binding;	molecular_function	GO:0016020;GO:0005575;	membrane;cellular_component;	cellular_component
evm.TU.ctg91.13
evm.TU.ctg540.16	GO:0005975;GO:0008150;GO:0071704;GO:0044238;GO:0008152;	carbohydrate metabolic process;biological_process;organic substance metabolic process;primary metabolic process;metabolic process;	biological_process	GO:0003674;GO:0016868;GO:0016866;GO:0016853;GO:0003824;	molecular_function;intramolecular transferase activity, phosphotransferases;intramolecular transferase activity;isomerase activity;catalytic activity;	molecular_function
evm.TU.ctg662.4				GO:0003712;GO:0003674;	transcription cofactor activity;molecular_function;	molecular_function	GO:0005575;GO:0031981;GO:0000124;GO:0031974;GO:0043233;GO:0070013;GO:0070461;GO:0005654;GO:0044451;GO:0044428;GO:0005634;GO:0000123;GO:0031248;GO:1902493;GO:0043231;GO:0043227;GO:0044422;GO:1902494;GO:0044446;GO:0032991;GO:0005623;GO:0044464;GO:0043226;GO:0005622;GO:0043229;GO:1990234;GO:0044424;	cellular_component;nuclear lumen;SAGA complex;membrane-enclosed lumen;organelle lumen;intracellular organelle lumen;SAGA-type complex;nucleoplasm;nucleoplasm part;nuclear part;nucleus;histone acetyltransferase complex;protein acetyltransferase complex;acetyltransferase complex;intracellular membrane-bounded organelle;membrane-bounded organelle;organelle part;catalytic complex;intracellular organe…	cellular_component
evm.TU.ctg208.9				GO:0005488;GO:0003674;GO:0043169;GO:0046872;GO:0043167;	binding;molecular_function;cation binding;metal ion binding;ion binding;	molecular_function
evm.TU.ctg396.30	GO:0006869;GO:0010876;GO:0006810;GO:0051234;GO:0051179;GO:0042157;GO:0008150;GO:0043170;GO:0019538;GO:0071702;GO:1901564;GO:0006807;GO:0071704;GO:0044238;GO:0033036;GO:0008152;	lipid transport;lipid localization;transport;establishment of localization;localization;lipoprotein metabolic process;biological_process;macromolecule metabolic process;protein metabolic process;organic substance transport;organonitrogen compound metabolic process;nitrogen compound metabolic process;organic substance metabolic process;primary metabolic process;macromolecule localization;metabolic…	biological_process	GO:0005488;GO:0008289;GO:0003674;	binding;lipid binding;molecular_function;	molecular_function	GO:0005575;GO:0005576;	cellular_component;extracellular region;	cellular_component
evm.TU.ctg534.5	GO:0034654;GO:0019438;GO:0018130;GO:1901362;GO:1901135;GO:0016070;GO:1901137;GO:0043412;GO:0009116;GO:1901657;GO:0010467;GO:0008150;GO:0008616;GO:0046116;GO:0009987;GO:0043170;GO:0044271;GO:0034470;GO:1901564;GO:0008033;GO:0006400;GO:0009119;GO:0009163;GO:0042455;GO:1901659;GO:0090304;GO:0009451;GO:0006807;GO:0006725;GO:1901576;GO:0071704;GO:0009058;GO:0046483;GO:0044249;GO:1901360;GO:0006139;GO:…	nucleobase-containing compound biosynthetic process;aromatic compound biosynthetic process;heterocycle biosynthetic process;organic cyclic compound biosynthetic process;carbohydrate derivative metabolic process;RNA metabolic process;carbohydrate derivative biosynthetic process;macromolecule modification;nucleoside metabolic process;glycosyl compound metabolic process;gene expression;biological_pr…	biological_process	GO:0003677;GO:0005488;GO:0003676;GO:0016757;GO:0003674;GO:1901363;GO:0097159;GO:0008479;GO:0043169;GO:0016763;GO:0046872;GO:0043167;GO:0016740;GO:0003824;	DNA binding;binding;nucleic acid binding;transferase activity, transferring glycosyl groups;molecular_function;heterocyclic compound binding;organic cyclic compound binding;queuine tRNA-ribosyltransferase activity;cation binding;transferase activity, transferring pentosyl groups;metal ion binding;ion binding;transferase activity;catalytic activity;	molecular_function
evm.TU.ctg163.3				GO:0003677;GO:0005488;GO:0003676;GO:0003674;GO:1901363;GO:0097159;	DNA binding;binding;nucleic acid binding;molecular_function;heterocyclic compound binding;organic cyclic compound binding;	molecular_function
evm.TU.ctg62.7	GO:0005975;GO:0008150;GO:0071704;GO:0044238;GO:0008152;	carbohydrate metabolic process;biological_process;organic substance metabolic process;primary metabolic process;metabolic process;	biological_process	GO:0004559;GO:0003674;GO:0015923;GO:0004553;GO:0016798;GO:0016787;GO:0003824;	alpha-mannosidase activity;molecular_function;mannosidase activity;hydrolase activity, hydrolyzing O-glycosyl compounds;hydrolase activity, acting on glycosyl bonds;hydrolase activity;catalytic activity;	molecular_function
evm.TU.ctg658.6	GO:0050794;GO:0050789;GO:0065007;GO:0007154;GO:0023052;GO:0007165;GO:0051716;GO:0080090;GO:0051171;GO:0031323;GO:0060255;GO:0019222;GO:0050896;GO:0032268;GO:0051246;GO:0048583;GO:0010921;GO:0043666;GO:0006464;GO:0036211;GO:0010646;GO:0023051;GO:0009966;GO:0019220;GO:0051174;GO:0051336;GO:0031399;GO:0006470;GO:0043412;GO:0016311;GO:0035303;GO:0035304;GO:0008150;GO:0065009;GO:0009987;GO:0043170;GO:…	regulation of cellular process;regulation of biological process;biological regulation;cell communication;signaling;signal transduction;cellular response to stimulus;regulation of primary metabolic process;regulation of nitrogen compound metabolic process;regulation of cellular metabolic process;regulation of macromolecule metabolic process;regulation of metabolic process;response to stimulus;regu…	biological_process	GO:0003674;GO:0004864;GO:0019212;GO:0019888;GO:0004857;GO:0098772;GO:0019208;GO:0030234;	molecular_function;protein phosphatase inhibitor activity;phosphatase inhibitor activity;protein phosphatase regulator activity;enzyme inhibitor activity;molecular function regulator;phosphatase regulator activity;enzyme regulator activity;	molecular_function
evm.TU.ctg179.11	GO:0009405;GO:0008150;GO:0044419;GO:0051704;	pathogenesis;biological_process;interspecies interaction between organisms;multi-organism process;	biological_process	GO:0005488;GO:0003674;GO:0005515;GO:0016247;GO:0098772;GO:0008200;GO:0016248;	binding;molecular_function;protein binding;channel regulator activity;molecular function regulator;ion channel inhibitor activity;channel inhibitor activity;	molecular_function	GO:0005575;GO:0005576;	cellular_component;extracellular region;	cellular_component
evm.TU.ctg391.6	GO:0006464;GO:0036211;GO:0043412;GO:0008150;GO:0009987;GO:0043170;GO:0019538;GO:1901564;GO:0006807;GO:0071704;GO:0044260;GO:0044238;GO:0044267;GO:0044237;GO:0008152;	cellular protein modification process;protein modification process;macromolecule modification;biological_process;cellular process;macromolecule metabolic process;protein metabolic process;organonitrogen compound metabolic process;nitrogen compound metabolic process;organic substance metabolic process;cellular macromolecule metabolic process;primary metabolic process;cellular protein metabolic pro…	biological_process	GO:0005488;GO:0003674;GO:0016151;GO:0043169;GO:0046872;GO:0046914;GO:0043167;	binding;molecular_function;nickel cation binding;cation binding;metal ion binding;transition metal ion binding;ion binding;	molecular_function
evm.TU.ctg338.4
evm.TU.ctg432.56	GO:0050794;GO:0050789;GO:0065007;GO:0080090;GO:0051171;GO:0031323;GO:0009889;GO:0010556;GO:0031326;GO:2000112;GO:0060255;GO:0010468;GO:0051252;GO:0019222;GO:0006355;GO:1903506;GO:2001141;GO:0019219;GO:0006351;GO:0097659;GO:0032774;GO:0034654;GO:0019438;GO:0018130;GO:1901362;GO:0016070;GO:0009059;GO:0034645;GO:0010467;GO:0008150;GO:0009987;GO:0043170;GO:0044271;GO:0090304;GO:0006807;GO:0006725;GO:…	regulation of cellular process;regulation of biological process;biological regulation;regulation of primary metabolic process;regulation of nitrogen compound metabolic process;regulation of cellular metabolic process;regulation of biosynthetic process;regulation of macromolecule biosynthetic process;regulation of cellular biosynthetic process;regulation of cellular macromolecule biosynthetic proc…	biological_process	GO:0003677;GO:0005488;GO:0003676;GO:0003674;GO:1901363;GO:0097159;	DNA binding;binding;nucleic acid binding;molecular_function;heterocyclic compound binding;organic cyclic compound binding;	molecular_function
evm.TU.ctg727.6	GO:0034654;GO:0019438;GO:0005975;GO:0018130;GO:1901362;GO:0017144;GO:1901135;GO:1901137;GO:0006164;GO:0072522;GO:0009152;GO:0008150;GO:0009260;GO:0046390;GO:0006754;GO:0009987;GO:0009165;GO:1901293;GO:0090407;GO:0044271;GO:1901564;GO:0006163;GO:0009142;GO:0009145;GO:0009201;GO:0009206;GO:0009127;GO:0009168;GO:0072521;GO:0009150;GO:0019693;GO:0009259;GO:0009156;GO:0006753;GO:0006807;GO:0006725;GO:…	nucleobase-containing compound biosynthetic process;aromatic compound biosynthetic process;carbohydrate metabolic process;heterocycle biosynthetic process;organic cyclic compound biosynthetic process;drug metabolic process;carbohydrate derivative metabolic process;carbohydrate derivative biosynthetic process;purine nucleotide biosynthetic process;purine-containing compound biosynthetic process;pu…	biological_process	GO:0003677;GO:0005488;GO:0003676;GO:0003674;GO:1901363;GO:0097159;GO:0004634;GO:0043169;GO:0046872;GO:0016829;GO:0000287;GO:0043167;GO:0016835;GO:0003723;GO:0016836;GO:0003824;	DNA binding;binding;nucleic acid binding;molecular_function;heterocyclic compound binding;organic cyclic compound binding;phosphopyruvate hydratase activity;cation binding;metal ion binding;lyase activity;magnesium ion binding;ion binding;carbon-oxygen lyase activity;RNA binding;hydro-lyase activity;catalytic activity;	molecular_function	GO:0005575;GO:0005829;GO:0044445;GO:0000015;GO:1902494;GO:0044444;GO:0032991;GO:0005737;GO:0005623;GO:0044464;GO:0005622;GO:0044424;	cellular_component;cytosol;cytosolic part;phosphopyruvate hydratase complex;catalytic complex;cytoplasmic part;macromolecular complex;cytoplasm;cell;cell part;intracellular;intracellular part;	cellular_component
evm.TU.ctg328.6							GO:0016020;GO:0005575;	membrane;cellular_component;	cellular_component
evm.TU.ctg523.9	GO:0050794;GO:0050789;GO:0065007;GO:0051716;GO:0080090;GO:0051171;GO:0031323;GO:0009889;GO:0010556;GO:0031326;GO:2000112;GO:0060255;GO:0010468;GO:0051252;GO:0019222;GO:0006355;GO:1903506;GO:2001141;GO:0019219;GO:0006351;GO:0097659;GO:0032774;GO:0050896;GO:0034654;GO:0019438;GO:0018130;GO:1901362;GO:0016070;GO:0009059;GO:0034645;GO:0010467;GO:0008150;GO:0009987;GO:0043170;GO:0044271;GO:0006289;GO:…	regulation of cellular process;regulation of biological process;biological regulation;cellular response to stimulus;regulation of primary metabolic process;regulation of nitrogen compound metabolic process;regulation of cellular metabolic process;regulation of biosynthetic process;regulation of macromolecule biosynthetic process;regulation of cellular biosynthetic process;regulation of cellular m…	biological_process				GO:0005575;GO:0000439;GO:0044428;GO:0005667;GO:0005634;GO:0044798;GO:0043231;GO:0043227;GO:0044422;GO:0090575;GO:0044446;GO:0032991;GO:0005623;GO:0044464;GO:0043226;GO:0005622;GO:0043229;GO:0044424;	cellular_component;core TFIIH complex;nuclear part;transcription factor complex;nucleus;nuclear transcription factor complex;intracellular membrane-bounded organelle;membrane-bounded organelle;organelle part;RNA polymerase II transcription factor complex;intracellular organelle part;macromolecular complex;cell;cell part;organelle;intracellular;intracellular organelle;intracellular part;	cellular_component
evm.TU.ctg567.10	GO:0006810;GO:0051234;GO:0051179;GO:0008150;GO:0071702;GO:0033036;GO:0071705;GO:0015833;GO:0042886;GO:0015031;GO:0008104;GO:0045184;GO:0016192;GO:0006886;GO:0046907;GO:0051649;GO:0034613;GO:0070727;GO:0051641;	transport;establishment of localization;localization;biological_process;organic substance transport;macromolecule localization;nitrogen compound transport;peptide transport;amide transport;protein transport;protein localization;establishment of protein localization;vesicle-mediated transport;intracellular protein transport;intracellular transport;establishment of localization in cell;cellular pro…	biological_process				GO:0016020;GO:0005575;GO:0044425;GO:0098796;GO:0030117;GO:0048475;GO:0044444;GO:0032991;GO:0005737;GO:0005623;GO:0044464;GO:0005622;GO:0044424;	membrane;cellular_component;membrane part;membrane protein complex;membrane coat;coated membrane;cytoplasmic part;macromolecular complex;cytoplasm;cell;cell part;intracellular;intracellular part;	cellular_component
evm.TU.ctg930.4				GO:0003674;GO:0015016;GO:0034483;GO:0016782;GO:0008146;GO:0016787;GO:0016740;GO:0003824;	molecular_function;[heparan sulfate]-glucosamine N-sulfotransferase activity;heparan sulfate sulfotransferase activity;transferase activity, transferring sulfur-containing groups;sulfotransferase activity;hydrolase activity;transferase activity;catalytic activity;	molecular_function
evm.TU.ctg660.2							GO:0005575;GO:0005911;GO:0005921;GO:0030054;	cellular_component;cell-cell junction;gap junction;cell junction;	cellular_component
evm.TU.ctg366.28	GO:0050794;GO:0050789;GO:0065007;GO:0007154;GO:0023052;GO:0007165;GO:0051716;GO:0080090;GO:0051171;GO:0031323;GO:0009889;GO:0010556;GO:0031326;GO:2000112;GO:0060255;GO:0010468;GO:0051252;GO:0019222;GO:0006355;GO:1903506;GO:2001141;GO:0019219;GO:0006351;GO:0097659;GO:0032774;GO:0050896;GO:0034654;GO:0019438;GO:0018130;GO:1901362;GO:0009719;GO:0010033;GO:0009725;GO:0014070;GO:0033993;GO:0043401;GO:…	regulation of cellular process;regulation of biological process;biological regulation;cell communication;signaling;signal transduction;cellular response to stimulus;regulation of primary metabolic process;regulation of nitrogen compound metabolic process;regulation of cellular metabolic process;regulation of biosynthetic process;regulation of macromolecule biosynthetic process;regulation of cellu…	biological_process	GO:0003677;GO:0043565;GO:0005488;GO:0003676;GO:0003700;GO:0003674;GO:1901363;GO:0097159;GO:0008270;GO:0043169;GO:0046872;GO:0046914;GO:0043167;	DNA binding;sequence-specific DNA binding;binding;nucleic acid binding;transcription factor activity, sequence-specific DNA binding;molecular_function;heterocyclic compound binding;organic cyclic compound binding;zinc ion binding;cation binding;metal ion binding;transition metal ion binding;ion binding;	molecular_function	GO:0005575;GO:0005634;GO:0043231;GO:0043227;GO:0005623;GO:0044464;GO:0043226;GO:0005622;GO:0043229;GO:0044424;	cellular_component;nucleus;intracellular membrane-bounded organelle;membrane-bounded organelle;cell;cell part;organelle;intracellular;intracellular organelle;intracellular part;	cellular_component
evm.TU.ctg25.27				GO:0005488;GO:0003674;GO:0005515;	binding;molecular_function;protein binding;	molecular_function
evm.TU.ctg359.21
evm.TU.ctg631.5
evm.TU.ctg157.10	GO:0050794;GO:0050789;GO:0065007;GO:0080090;GO:0051171;GO:0031323;GO:0009889;GO:0010556;GO:0031326;GO:2000112;GO:0060255;GO:0010468;GO:0051252;GO:0019222;GO:0006355;GO:1903506;GO:2001141;GO:0019219;GO:0006351;GO:0097659;GO:0032774;GO:0034654;GO:0019438;GO:0018130;GO:1901362;GO:0016070;GO:0009059;GO:0034645;GO:0010467;GO:0008150;GO:0009987;GO:0043170;GO:0044271;GO:0090304;GO:0006807;GO:0006725;GO:…	regulation of cellular process;regulation of biological process;biological regulation;regulation of primary metabolic process;regulation of nitrogen compound metabolic process;regulation of cellular metabolic process;regulation of biosynthetic process;regulation of macromolecule biosynthetic process;regulation of cellular biosynthetic process;regulation of cellular macromolecule biosynthetic proc…	biological_process	GO:0003677;GO:0005488;GO:0003676;GO:0003674;GO:1901363;GO:0097159;	DNA binding;binding;nucleic acid binding;molecular_function;heterocyclic compound binding;organic cyclic compound binding;	molecular_function
evm.TU.ctg539.2							GO:0005575;GO:0071203;GO:0044444;GO:0032991;GO:0005737;GO:0005623;GO:0044464;GO:0005622;GO:0044424;	cellular_component;WASH complex;cytoplasmic part;macromolecular complex;cytoplasm;cell;cell part;intracellular;intracellular part;	cellular_component
evm.TU.ctg130.2
evm.TU.ctg254.14
evm.TU.ctg850.6	GO:0006810;GO:0051234;GO:0051179;GO:0008150;GO:0071702;GO:0033036;GO:0071705;GO:0015833;GO:0042886;GO:0015031;GO:0008104;GO:0045184;GO:0016192;GO:0006886;GO:0046907;GO:0051649;GO:0034613;GO:0070727;GO:0051641;	transport;establishment of localization;localization;biological_process;organic substance transport;macromolecule localization;nitrogen compound transport;peptide transport;amide transport;protein transport;protein localization;establishment of protein localization;vesicle-mediated transport;intracellular protein transport;intracellular transport;establishment of localization in cell;cellular pro…	biological_process	GO:0003674;GO:0005198;	molecular_function;structural molecule activity;	molecular_function	GO:0016020;GO:0005575;GO:0044425;GO:0098796;GO:0030117;GO:0048475;GO:0044444;GO:0032991;GO:0005737;GO:0005623;GO:0044464;GO:0005622;GO:0044424;	membrane;cellular_component;membrane part;membrane protein complex;membrane coat;coated membrane;cytoplasmic part;macromolecular complex;cytoplasm;cell;cell part;intracellular;intracellular part;	cellular_component
evm.TU.ctg202.8
evm.TU.ctg120.3				GO:0003674;GO:0008233;GO:0070011;GO:0004175;GO:0004190;GO:0070001;GO:0016787;GO:0003824;	molecular_function;peptidase activity;peptidase activity, acting on L-amino acid peptides;endopeptidase activity;aspartic-type endopeptidase activity;aspartic-type peptidase activity;hydrolase activity;catalytic activity;	molecular_function	GO:0016021;GO:0031224;GO:0016020;GO:0005575;GO:0044425;	integral component of membrane;intrinsic component of membrane;membrane;cellular_component;membrane part;	cellular_component
evm.TU.ctg865.15	GO:0008150;GO:0009987;GO:0006807;GO:0006725;GO:0071704;GO:0046483;GO:1901360;GO:0006139;GO:0044238;GO:0034641;GO:0044237;GO:0008152;	biological_process;cellular process;nitrogen compound metabolic process;cellular aromatic compound metabolic process;organic substance metabolic process;heterocycle metabolic process;organic cyclic compound metabolic process;nucleobase-containing compound metabolic process;primary metabolic process;cellular nitrogen compound metabolic process;cellular metabolic process;metabolic process;	biological_process	GO:0005488;GO:0003676;GO:0003674;GO:1901363;GO:0097159;GO:0097367;GO:0016817;GO:0016818;GO:0008144;GO:0016462;GO:0017076;GO:0017111;GO:0043167;GO:0035639;GO:0032555;GO:0016787;GO:0030554;GO:0032553;GO:0032559;GO:0000166;GO:1901265;GO:0005524;GO:0043168;GO:0042623;GO:0008026;GO:0070035;GO:0036094;GO:0004386;GO:0016887;GO:0003824;	binding;nucleic acid binding;molecular_function;heterocyclic compound binding;organic cyclic compound binding;carbohydrate derivative binding;hydrolase activity, acting on acid anhydrides;hydrolase activity, acting on acid anhydrides, in phosphorus-containing anhydrides;drug binding;pyrophosphatase activity;purine nucleotide binding;nucleoside-triphosphatase activity;ion binding;purine ribonucleo…	molecular_function
evm.TU.ctg672.7
evm.TU.ctg192.27_evm.TU.ctg192.28	GO:0005975;GO:0008150;GO:0071704;GO:0044238;GO:0008152;	carbohydrate metabolic process;biological_process;organic substance metabolic process;primary metabolic process;metabolic process;	biological_process	GO:0003674;GO:0004553;GO:0016798;GO:0016787;GO:0003824;	molecular_function;hydrolase activity, hydrolyzing O-glycosyl compounds;hydrolase activity, acting on glycosyl bonds;hydrolase activity;catalytic activity;	molecular_function
evm.TU.ctg443.5	GO:0006351;GO:0097659;GO:0032774;GO:0034654;GO:0019438;GO:0018130;GO:1901362;GO:0016070;GO:0009059;GO:0034645;GO:0010467;GO:0008150;GO:0009987;GO:0043170;GO:0044271;GO:0090304;GO:0006807;GO:0006725;GO:1901576;GO:0071704;GO:0009058;GO:0046483;GO:0044249;GO:1901360;GO:0006139;GO:0044260;GO:0044238;GO:0034641;GO:0044237;GO:0008152;	transcription, DNA-templated;nucleic acid-templated transcription;RNA biosynthetic process;nucleobase-containing compound biosynthetic process;aromatic compound biosynthetic process;heterocycle biosynthetic process;organic cyclic compound biosynthetic process;RNA metabolic process;macromolecule biosynthetic process;cellular macromolecule biosynthetic process;gene expression;biological_process;cel…	biological_process	GO:0003677;GO:0005488;GO:0003676;GO:0003674;GO:0034062;GO:0005515;GO:1901363;GO:0097159;GO:0003899;GO:0016779;GO:0016772;GO:0016740;GO:0003824;	DNA binding;binding;nucleic acid binding;molecular_function;RNA polymerase activity;protein binding;heterocyclic compound binding;organic cyclic compound binding;DNA-directed RNA polymerase activity;nucleotidyltransferase activity;transferase activity, transferring phosphorus-containing groups;transferase activity;catalytic activity;	molecular_function
evm.TU.ctg276.9				GO:0005488;GO:0003674;GO:0005515;	binding;molecular_function;protein binding;	molecular_function
evm.TU.ctg308.16				GO:0005488;GO:0016757;GO:0003674;GO:0005515;GO:0016740;GO:0003824;	binding;transferase activity, transferring glycosyl groups;molecular_function;protein binding;transferase activity;catalytic activity;	molecular_function	GO:0016021;GO:0031224;GO:0016020;GO:0005575;GO:0044425;	integral component of membrane;intrinsic component of membrane;membrane;cellular_component;membrane part;	cellular_component
evm.TU.ctg646.12				GO:0003674;GO:0003924;GO:0016817;GO:0016818;GO:0016462;GO:0017111;GO:0016787;GO:0003824;	molecular_function;GTPase activity;hydrolase activity, acting on acid anhydrides;hydrolase activity, acting on acid anhydrides, in phosphorus-containing anhydrides;pyrophosphatase activity;nucleoside-triphosphatase activity;hydrolase activity;catalytic activity;	molecular_function
evm.TU.ctg110.23
evm.TU.ctg115.2	GO:0006811;GO:0030001;GO:0006812;GO:0006813;GO:0006810;GO:0051234;GO:0015672;GO:0051179;GO:0042710;GO:0008150;GO:0009987;GO:0044764;GO:0051704;	ion transport;metal ion transport;cation transport;potassium ion transport;transport;establishment of localization;monovalent inorganic cation transport;localization;biofilm formation;biological_process;cellular process;multi-organism cellular process;multi-organism process;	biological_process	GO:0015077;GO:0022857;GO:0015075;GO:0005215;GO:0015318;GO:0008324;GO:0022890;GO:0005216;GO:0015267;GO:0022803;GO:0022838;GO:0003674;GO:0046873;GO:0005227;GO:0015269;GO:0005267;GO:0015079;GO:0005261;GO:0022836;GO:0022839;	monovalent inorganic cation transmembrane transporter activity;transmembrane transporter activity;ion transmembrane transporter activity;transporter activity;inorganic solute uptake transmembrane transporter activity;cation transmembrane transporter activity;inorganic cation transmembrane transporter activity;ion channel activity;channel activity;passive transmembrane transporter activity;substra…	molecular_function	GO:0016020;GO:0005575;	membrane;cellular_component;	cellular_component
evm.TU.ctg275.5
evm.TU.ctg249.26	GO:0016070;GO:0006464;GO:0036211;GO:0019988;GO:0006470;GO:0043412;GO:0016311;GO:0010467;GO:0008150;GO:0009987;GO:0043170;GO:0019538;GO:0034470;GO:1901564;GO:0008033;GO:0006400;GO:0090304;GO:0009451;GO:0006807;GO:0006725;GO:0071704;GO:0006796;GO:0046483;GO:0006793;GO:1901360;GO:0006139;GO:0044260;GO:0044238;GO:0006396;GO:0034660;GO:0044267;GO:0006399;GO:0034641;GO:0044237;GO:0008152;	RNA metabolic process;cellular protein modification process;protein modification process;charged-tRNA amino acid modification;protein dephosphorylation;macromolecule modification;dephosphorylation;gene expression;biological_process;cellular process;macromolecule metabolic process;protein metabolic process;ncRNA processing;organonitrogen compound metabolic process;tRNA processing;tRNA modification…	biological_process	GO:0005488;GO:0003676;GO:0016757;GO:0003674;GO:0004540;GO:0004521;GO:1901363;GO:0097159;GO:0004725;GO:0004519;GO:0043399;GO:0016791;GO:0016891;GO:0016893;GO:0004523;GO:0008138;GO:0004721;GO:0016763;GO:0042578;GO:0004518;GO:0016787;GO:0016740;GO:0016788;GO:0003824;	binding;nucleic acid binding;transferase activity, transferring glycosyl groups;molecular_function;ribonuclease activity;endoribonuclease activity;heterocyclic compound binding;organic cyclic compound binding;protein tyrosine phosphatase activity;endonuclease activity;tRNA A64-2'-O-ribosylphosphate transferase activity;phosphatase activity;endoribonuclease activity, producing 5'-phosphomonoesters…	molecular_function
evm.TU.ctg418.11	GO:0050794;GO:0050789;GO:0065007;GO:0080090;GO:0051171;GO:0031323;GO:0009889;GO:0010556;GO:0031326;GO:2000112;GO:0060255;GO:0010468;GO:0051252;GO:0019222;GO:0006355;GO:1903506;GO:2001141;GO:0019219;GO:0006351;GO:0097659;GO:0032774;GO:0034654;GO:0019438;GO:0018130;GO:1901362;GO:0016070;GO:0009059;GO:0034645;GO:0010467;GO:0008150;GO:0009987;GO:0043170;GO:0044271;GO:0090304;GO:0006807;GO:0006725;GO:…	regulation of cellular process;regulation of biological process;biological regulation;regulation of primary metabolic process;regulation of nitrogen compound metabolic process;regulation of cellular metabolic process;regulation of biosynthetic process;regulation of macromolecule biosynthetic process;regulation of cellular biosynthetic process;regulation of cellular macromolecule biosynthetic proc…	biological_process	GO:0003700;GO:0003674;	transcription factor activity, sequence-specific DNA binding;molecular_function;	molecular_function	GO:0005575;GO:0005667;GO:0032991;GO:0005623;GO:0044464;GO:0005622;GO:0044424;	cellular_component;transcription factor complex;macromolecular complex;cell;cell part;intracellular;intracellular part;	cellular_component
evm.TU.ctg14.35				GO:0005488;GO:0003674;GO:0005515;GO:0051082;GO:0008270;GO:0043169;GO:0046872;GO:0046914;GO:0031072;GO:0043167;	binding;molecular_function;protein binding;unfolded protein binding;zinc ion binding;cation binding;metal ion binding;transition metal ion binding;heat shock protein binding;ion binding;	molecular_function
evm.TU.ctg778.4				GO:0005488;GO:0003674;GO:1901363;GO:0097159;GO:0043169;GO:0046872;GO:0097367;GO:0016817;GO:0016818;GO:0008144;GO:0017076;GO:0043167;GO:0035639;GO:0032555;GO:0016787;GO:0030554;GO:0032553;GO:0032559;GO:0000166;GO:1901265;GO:0005524;GO:0043168;GO:0036094;GO:0003824;	binding;molecular_function;heterocyclic compound binding;organic cyclic compound binding;cation binding;metal ion binding;carbohydrate derivative binding;hydrolase activity, acting on acid anhydrides;hydrolase activity, acting on acid anhydrides, in phosphorus-containing anhydrides;drug binding;purine nucleotide binding;ion binding;purine ribonucleoside triphosphate binding;purine ribonucleotide …	molecular_function
evm.TU.ctg718.6	GO:0050794;GO:0050789;GO:0065007;GO:0007154;GO:0023052;GO:0007165;GO:0051716;GO:0050896;GO:0008150;GO:0009987;	regulation of cellular process;regulation of biological process;biological regulation;cell communication;signaling;signal transduction;cellular response to stimulus;response to stimulus;biological_process;cellular process;	biological_process				GO:0005575;GO:0000159;GO:0008287;GO:1903293;GO:1902494;GO:0032991;GO:0005623;GO:0044464;GO:0005622;GO:0044424;	cellular_component;protein phosphatase type 2A complex;protein serine/threonine phosphatase complex;phosphatase complex;catalytic complex;macromolecular complex;cell;cell part;intracellular;intracellular part;	cellular_component
evm.TU.ctg412.7	GO:0050896;GO:0009405;GO:0008150;GO:0006952;GO:0044419;GO:0051704;GO:0006950;	response to stimulus;pathogenesis;biological_process;defense response;interspecies interaction between organisms;multi-organism process;response to stress;	biological_process	GO:0005488;GO:0003674;GO:0005246;GO:0016247;GO:0098772;GO:0008270;GO:0043169;GO:0046872;GO:0046914;GO:0019855;GO:0008200;GO:0016248;GO:0043167;	binding;molecular_function;calcium channel regulator activity;channel regulator activity;molecular function regulator;zinc ion binding;cation binding;metal ion binding;transition metal ion binding;calcium channel inhibitor activity;ion channel inhibitor activity;channel inhibitor activity;ion binding;	molecular_function	GO:0005575;GO:0005576;	cellular_component;extracellular region;	cellular_component
evm.TU.ctg34.26	GO:0008380;GO:0016070;GO:0000375;GO:0000377;GO:0000398;GO:0016071;GO:0044085;GO:0022607;GO:0010467;GO:0022613;GO:0008150;GO:0009987;GO:0043170;GO:0071840;GO:0022618;GO:0071826;GO:0006397;GO:0016043;GO:0090304;GO:0006807;GO:0006725;GO:0071704;GO:0046483;GO:1901360;GO:0006139;GO:0044238;GO:0043933;GO:0006396;GO:0006376;GO:0065003;GO:0000245;GO:0034641;GO:0034622;GO:0044237;GO:0008152;	RNA splicing;RNA metabolic process;RNA splicing, via transesterification reactions;RNA splicing, via transesterification reactions with bulged adenosine as nucleophile;mRNA splicing, via spliceosome;mRNA metabolic process;cellular component biogenesis;cellular component assembly;gene expression;ribonucleoprotein complex biogenesis;biological_process;cellular process;macromolecule metabolic proces…	biological_process	GO:0005488;GO:0003676;GO:0003674;GO:1901363;GO:0097159;GO:0003729;GO:0003723;	binding;nucleic acid binding;molecular_function;heterocyclic compound binding;organic cyclic compound binding;mRNA binding;RNA binding;	molecular_function	GO:0005575;GO:0044428;GO:0005685;GO:0030532;GO:0097525;GO:0005634;GO:0043231;GO:0043227;GO:0044422;GO:0044446;GO:0032991;GO:0005623;GO:0044464;GO:0043226;GO:0005622;GO:0043229;GO:0044424;	cellular_component;nuclear part;U1 snRNP;small nuclear ribonucleoprotein complex;spliceosomal snRNP complex;nucleus;intracellular membrane-bounded organelle;membrane-bounded organelle;organelle part;intracellular organelle part;macromolecular complex;cell;cell part;organelle;intracellular;intracellular organelle;intracellular part;	cellular_component
evm.TU.ctg778.3	GO:0050794;GO:0050789;GO:0065007;GO:0080090;GO:0051171;GO:0031323;GO:0009889;GO:0010556;GO:0031326;GO:2000112;GO:0060255;GO:0010468;GO:0051252;GO:0019222;GO:0006355;GO:1903506;GO:2001141;GO:0019219;GO:0006351;GO:0097659;GO:0032774;GO:0006811;GO:0034654;GO:0008643;GO:0019438;GO:0018130;GO:1901362;GO:0030001;GO:0006812;GO:0016070;GO:0006810;GO:0048523;GO:0006464;GO:0036211;GO:0051234;GO:0051179;GO:…	regulation of cellular process;regulation of biological process;biological regulation;regulation of primary metabolic process;regulation of nitrogen compound metabolic process;regulation of cellular metabolic process;regulation of biosynthetic process;regulation of macromolecule biosynthetic process;regulation of cellular biosynthetic process;regulation of cellular macromolecule biosynthetic proc…	biological_process	GO:0022857;GO:0005215;GO:0005488;GO:0015144;GO:0003674;GO:0022884;GO:0051287;GO:1901363;GO:0097159;GO:0015159;GO:0008270;GO:0043169;GO:0046872;GO:0046914;GO:0016810;GO:0004407;GO:0017136;GO:0019213;GO:0033558;GO:0034979;GO:0016811;GO:0050662;GO:0048037;GO:0043167;GO:0016787;GO:0000166;GO:1901265;GO:0036094;GO:0003824;	transmembrane transporter activity;transporter activity;binding;carbohydrate transmembrane transporter activity;molecular_function;macromolecule transmembrane transporter activity;NAD binding;heterocyclic compound binding;organic cyclic compound binding;polysaccharide transmembrane transporter activity;zinc ion binding;cation binding;metal ion binding;transition metal ion binding;hydrolase activi…	molecular_function	GO:0016020;GO:0005575;	membrane;cellular_component;	cellular_component
evm.TU.ctg707.3	GO:0050794;GO:0050789;GO:0065007;GO:0007154;GO:0023052;GO:0007165;GO:0051716;GO:0050896;GO:0009405;GO:0022610;GO:0007155;GO:0098609;GO:0098742;GO:0009059;GO:0034645;GO:0007156;GO:0008150;GO:0009987;GO:0043170;GO:0006260;GO:0090304;GO:0006807;GO:0006725;GO:1901576;GO:0071704;GO:0009058;GO:0046483;GO:0044249;GO:1901360;GO:0006139;GO:0044260;GO:0044419;GO:0044238;GO:0051704;GO:0006950;GO:0034641;GO:…	regulation of cellular process;regulation of biological process;biological regulation;cell communication;signaling;signal transduction;cellular response to stimulus;response to stimulus;pathogenesis;biological adhesion;cell adhesion;cell-cell adhesion;cell-cell adhesion via plasma-membrane adhesion molecules;macromolecule biosynthetic process;cellular macromolecule biosynthetic process;homophilic…	biological_process	GO:0003677;GO:0005488;GO:0003676;GO:0003674;GO:1901363;GO:0097159;GO:0005509;GO:0043169;GO:0046872;GO:0043167;	DNA binding;binding;nucleic acid binding;molecular_function;heterocyclic compound binding;organic cyclic compound binding;calcium ion binding;cation binding;metal ion binding;ion binding;	molecular_function	GO:0016020;GO:0005575;GO:0005634;GO:0043231;GO:0043227;GO:0005623;GO:0044464;GO:0043226;GO:0005622;GO:0043229;GO:0044424;	membrane;cellular_component;nucleus;intracellular membrane-bounded organelle;membrane-bounded organelle;cell;cell part;organelle;intracellular;intracellular organelle;intracellular part;	cellular_component
evm.TU.ctg3619.1	GO:0008150;GO:0008152;	biological_process;metabolic process;	biological_process	GO:0003674;GO:0016746;GO:0016740;GO:0003824;	molecular_function;transferase activity, transferring acyl groups;transferase activity;catalytic activity;	molecular_function
evm.TU.ctg110.15	GO:0055085;GO:0006811;GO:0034654;GO:0019438;GO:0018130;GO:1901362;GO:0015985;GO:0015986;GO:0017144;GO:1901135;GO:0006812;GO:0034220;GO:0006810;GO:0098660;GO:0051234;GO:0015672;GO:0098655;GO:0098662;GO:1901137;GO:0051179;GO:1902600;GO:0006164;GO:0072522;GO:0009152;GO:0008150;GO:0009260;GO:0046390;GO:0006754;GO:0009987;GO:0009165;GO:1901293;GO:0090407;GO:0044271;GO:1901564;GO:0006163;GO:0009142;GO:…	transmembrane transport;ion transport;nucleobase-containing compound biosynthetic process;aromatic compound biosynthetic process;heterocycle biosynthetic process;organic cyclic compound biosynthetic process;energy coupled proton transport, down electrochemical gradient;ATP synthesis coupled proton transport;drug metabolic process;carbohydrate derivative metabolic process;cation transport;ion tran…	biological_process	GO:0015077;GO:0022857;GO:0015075;GO:0005215;GO:0015318;GO:0008324;GO:0022890;GO:0015078;GO:0005488;GO:0003676;GO:0003674;GO:1901363;GO:0097159;GO:0016791;GO:0042578;GO:0098519;GO:0016787;GO:0003723;GO:0016788;GO:0003824;	monovalent inorganic cation transmembrane transporter activity;transmembrane transporter activity;ion transmembrane transporter activity;transporter activity;inorganic solute uptake transmembrane transporter activity;cation transmembrane transporter activity;inorganic cation transmembrane transporter activity;hydrogen ion transmembrane transporter activity;binding;nucleic acid binding;molecular_f…	molecular_function
evm.TU.ctg372.15	GO:0055085;GO:0006811;GO:0006848;GO:0006850;GO:1901475;GO:0034220;GO:0098656;GO:1903825;GO:0015711;GO:0015849;GO:0046942;GO:0006810;GO:0051234;GO:0015718;GO:0051179;GO:1990542;GO:0006839;GO:0008150;GO:0071702;GO:0006820;	transmembrane transport;ion transport;pyruvate transport;mitochondrial pyruvate transport;pyruvate transmembrane transport;ion transmembrane transport;anion transmembrane transport;organic acid transmembrane transport;organic anion transport;organic acid transport;carboxylic acid transport;transport;establishment of localization;monocarboxylic acid transport;localization;mitochondrial transmembra…	biological_process				GO:0016020;GO:0005575;GO:0019866;GO:0005743;GO:0031967;GO:0005740;GO:0031090;GO:0031975;GO:0005739;GO:0031966;GO:0044429;GO:0043231;GO:0043227;GO:0044422;GO:0044446;GO:0044444;GO:0005737;GO:0005623;GO:0044464;GO:0043226;GO:0005622;GO:0043229;GO:0044424;	membrane;cellular_component;organelle inner membrane;mitochondrial inner membrane;organelle envelope;mitochondrial envelope;organelle membrane;envelope;mitochondrion;mitochondrial membrane;mitochondrial part;intracellular membrane-bounded organelle;membrane-bounded organelle;organelle part;intracellular organelle part;cytoplasmic part;cytoplasm;cell;cell part;organelle;intracellular;intracellular…	cellular_component
evm.TU.ctg171.1				GO:0005488;GO:0003674;GO:0005515;GO:0042802;	binding;molecular_function;protein binding;identical protein binding;	molecular_function
evm.TU.ctg279.17	GO:0009061;GO:0015947;GO:0015948;GO:0015975;GO:0043446;GO:0043447;GO:0008150;GO:0009987;GO:0015980;GO:0045333;GO:1901576;GO:0071704;GO:0009058;GO:0044249;GO:0055114;GO:0006091;GO:0044237;GO:0008152;	anaerobic respiration;methane metabolic process;methanogenesis;energy derivation by oxidation of reduced inorganic compounds;cellular alkane metabolic process;alkane biosynthetic process;biological_process;cellular process;energy derivation by oxidation of organic compounds;cellular respiration;organic substance biosynthetic process;organic substance metabolic process;biosynthetic process;cellula…	biological_process	GO:0003674;GO:0030269;GO:0042086;GO:0008172;GO:0008168;GO:0016740;GO:0016741;GO:0003824;	molecular_function;tetrahydromethanopterin S-methyltransferase activity;5-methyl-5,6,7,8-tetrahydromethanopterin-dependent methyltransferase activity;S-methyltransferase activity;methyltransferase activity;transferase activity;transferase activity, transferring one-carbon groups;catalytic activity;	molecular_function	GO:0016021;GO:0031224;GO:0016020;GO:0005575;GO:0044425;	integral component of membrane;intrinsic component of membrane;membrane;cellular_component;membrane part;	cellular_component
evm.TU.ctg723.1	GO:0006810;GO:0051234;GO:0051179;GO:0008150;GO:0071702;GO:0033036;GO:0071705;GO:0015833;GO:0042886;GO:0015031;GO:0008104;GO:0045184;GO:0016192;GO:0006886;GO:0046907;GO:0051649;GO:0034613;GO:0070727;GO:0051641;	transport;establishment of localization;localization;biological_process;organic substance transport;macromolecule localization;nitrogen compound transport;peptide transport;amide transport;protein transport;protein localization;establishment of protein localization;vesicle-mediated transport;intracellular protein transport;intracellular transport;establishment of localization in cell;cellular pro…	biological_process	GO:0005488;GO:0003674;GO:0005515;	binding;molecular_function;protein binding;	molecular_function	GO:0016020;GO:0005575;GO:0044425;GO:0098796;GO:0030117;GO:0048475;GO:0044444;GO:0032991;GO:0005737;GO:0005623;GO:0044464;GO:0005622;GO:0044424;	membrane;cellular_component;membrane part;membrane protein complex;membrane coat;coated membrane;cytoplasmic part;macromolecular complex;cytoplasm;cell;cell part;intracellular;intracellular part;	cellular_component
evm.TU.ctg493.19	GO:0006508;GO:0008150;GO:0043170;GO:0019538;GO:1901564;GO:0006807;GO:0071704;GO:0044238;GO:0008152;	proteolysis;biological_process;macromolecule metabolic process;protein metabolic process;organonitrogen compound metabolic process;nitrogen compound metabolic process;organic substance metabolic process;primary metabolic process;metabolic process;	biological_process	GO:0005488;GO:0003674;GO:0004222;GO:0008237;GO:0008233;GO:0070011;GO:0008270;GO:0043169;GO:0004175;GO:0046872;GO:0046914;GO:0043167;GO:0016787;GO:0003824;	binding;molecular_function;metalloendopeptidase activity;metallopeptidase activity;peptidase activity;peptidase activity, acting on L-amino acid peptides;zinc ion binding;cation binding;endopeptidase activity;metal ion binding;transition metal ion binding;ion binding;hydrolase activity;catalytic activity;	molecular_function	GO:0031012;GO:0005575;GO:0005576;GO:0044421;	extracellular matrix;cellular_component;extracellular region;extracellular region part;	cellular_component
evm.TU.ctg1081.5	GO:0006810;GO:0051234;GO:0051179;GO:0008150;	transport;establishment of localization;localization;biological_process;	biological_process	GO:0005488;GO:0003674;GO:0005515;GO:1901363;GO:0097159;GO:1901681;GO:0008092;GO:0097367;GO:0033218;GO:0000062;GO:1901567;GO:0050662;GO:0017076;GO:0048037;GO:0043167;GO:0032555;GO:0030554;GO:0032553;GO:0032559;GO:0000166;GO:1901265;GO:0043168;GO:0036094;	binding;molecular_function;protein binding;heterocyclic compound binding;organic cyclic compound binding;sulfur compound binding;cytoskeletal protein binding;carbohydrate derivative binding;amide binding;fatty-acyl-CoA binding;fatty acid derivative binding;coenzyme binding;purine nucleotide binding;cofactor binding;ion binding;purine ribonucleotide binding;adenyl nucleotide binding;ribonucleotide…	molecular_function	GO:0016021;GO:0031224;GO:0016020;GO:0005575;GO:0044425;GO:0019898;GO:0005737;GO:0005623;GO:0044464;GO:0005622;GO:0044424;	integral component of membrane;intrinsic component of membrane;membrane;cellular_component;membrane part;extrinsic component of membrane;cytoplasm;cell;cell part;intracellular;intracellular part;	cellular_component
evm.TU.ctg95.15	GO:0009308;GO:0006576;GO:0044106;GO:0009074;GO:0006464;GO:0036211;GO:0006568;GO:0006569;GO:0006586;GO:0009310;GO:0019441;GO:0042402;GO:0042430;GO:0042436;GO:0046218;GO:0070189;GO:0043412;GO:0009063;GO:1901606;GO:0042537;GO:0009072;GO:0008150;GO:0006468;GO:0009987;GO:0043170;GO:0019538;GO:1901564;GO:0044282;GO:0016054;GO:0046395;GO:1901605;GO:0006807;GO:0006725;GO:0071704;GO:0006796;GO:0046483;GO:…	amine metabolic process;cellular biogenic amine metabolic process;cellular amine metabolic process;aromatic amino acid family catabolic process;cellular protein modification process;protein modification process;tryptophan metabolic process;tryptophan catabolic process;indolalkylamine metabolic process;amine catabolic process;tryptophan catabolic process to kynurenine;cellular biogenic amine catab…	biological_process	GO:0005488;GO:0003674;GO:0005515;GO:1901363;GO:0004833;GO:0097159;GO:0020037;GO:0016701;GO:0016702;GO:0046906;GO:0051213;GO:0097367;GO:0004672;GO:0016772;GO:0016491;GO:0008144;GO:0016773;GO:0017076;GO:0016301;GO:0048037;GO:0043167;GO:0035639;GO:0032555;GO:0030554;GO:0032553;GO:0032559;GO:0000166;GO:1901265;GO:0005524;GO:0043168;GO:0036094;GO:0016740;GO:0003824;	binding;molecular_function;protein binding;heterocyclic compound binding;tryptophan 2,3-dioxygenase activity;organic cyclic compound binding;heme binding;oxidoreductase activity, acting on single donors with incorporation of molecular oxygen;oxidoreductase activity, acting on single donors with incorporation of molecular oxygen, incorporation of two atoms of oxygen;tetrapyrrole binding;dioxygenas…	molecular_function
evm.TU.ctg260.22							GO:0016020;GO:0005575;	membrane;cellular_component;	cellular_component
evm.TU.ctg1340.6
evm.TU.ctg360.10	GO:0008150;GO:0009987;GO:1901564;GO:0006778;GO:0006807;GO:0006725;GO:0033013;GO:0071704;GO:0009058;GO:0046483;GO:1901360;GO:0044238;GO:0044237;GO:0006520;GO:0008152;GO:0044281;GO:0051186;GO:0006082;GO:0043436;GO:0019752;	biological_process;cellular process;organonitrogen compound metabolic process;porphyrin-containing compound metabolic process;nitrogen compound metabolic process;cellular aromatic compound metabolic process;tetrapyrrole metabolic process;organic substance metabolic process;biosynthetic process;heterocycle metabolic process;organic cyclic compound metabolic process;primary metabolic process;cellul…	biological_process	GO:0005488;GO:0003676;GO:0003674;GO:1901363;GO:0097159;GO:0008270;GO:0016748;GO:0016749;GO:0043169;GO:0046872;GO:0046914;GO:0016829;GO:0003870;GO:0030170;GO:0070279;GO:0019842;GO:0008144;GO:0050662;GO:0016410;GO:0048037;GO:0043167;GO:0043168;GO:0003723;GO:0036094;GO:0016746;GO:0016740;GO:0016747;GO:0003824;	binding;nucleic acid binding;molecular_function;heterocyclic compound binding;organic cyclic compound binding;zinc ion binding;succinyltransferase activity;N-succinyltransferase activity;cation binding;metal ion binding;transition metal ion binding;lyase activity;5-aminolevulinate synthase activity;pyridoxal phosphate binding;vitamin B6 binding;vitamin binding;drug binding;coenzyme binding;N-acyl…	molecular_function	GO:0005575;GO:0031974;GO:0043233;GO:0070013;GO:0005739;GO:0044429;GO:0043231;GO:0043227;GO:0044422;GO:0044446;GO:0005759;GO:0044444;GO:0005737;GO:0005623;GO:0044464;GO:0043226;GO:0005622;GO:0043229;GO:0044424;	cellular_component;membrane-enclosed lumen;organelle lumen;intracellular organelle lumen;mitochondrion;mitochondrial part;intracellular membrane-bounded organelle;membrane-bounded organelle;organelle part;intracellular organelle part;mitochondrial matrix;cytoplasmic part;cytoplasm;cell;cell part;organelle;intracellular;intracellular organelle;intracellular part;	cellular_component
evm.TU.ctg95.6				GO:0005488;GO:0003674;GO:0005515;GO:0008270;GO:0043169;GO:0046872;GO:0046914;GO:0043167;	binding;molecular_function;protein binding;zinc ion binding;cation binding;metal ion binding;transition metal ion binding;ion binding;	molecular_function
evm.TU.ctg427.2	GO:0051716;GO:0050896;GO:0008150;GO:0009987;GO:0043170;GO:0090304;GO:0006807;GO:0006725;GO:0071704;GO:0046483;GO:1901360;GO:0006139;GO:0044260;GO:0044238;GO:0006950;GO:0034641;GO:0044237;GO:0033554;GO:0006974;GO:0008152;GO:0006281;GO:0006310;GO:0006259;	cellular response to stimulus;response to stimulus;biological_process;cellular process;macromolecule metabolic process;nucleic acid metabolic process;nitrogen compound metabolic process;cellular aromatic compound metabolic process;organic substance metabolic process;heterocycle metabolic process;organic cyclic compound metabolic process;nucleobase-containing compound metabolic process;cellular ma…	biological_process	GO:0003677;GO:0005488;GO:0003909;GO:0003676;GO:0003674;GO:0016886;GO:0003910;GO:1901363;GO:0097159;GO:0016874;GO:0003824;	DNA binding;binding;DNA ligase activity;nucleic acid binding;molecular_function;ligase activity, forming phosphoric ester bonds;DNA ligase (ATP) activity;heterocyclic compound binding;organic cyclic compound binding;ligase activity;catalytic activity;	molecular_function
evm.TU.ctg557.3				GO:0005488;GO:0003674;GO:0005515;	binding;molecular_function;protein binding;	molecular_function
evm.TU.ctg865.10	GO:0043934;GO:0030435;GO:0016070;GO:0032502;GO:0048856;GO:0048646;GO:0006364;GO:0016072;GO:0043412;GO:0044085;GO:0042254;GO:0009653;GO:0010467;GO:0022613;GO:0008150;GO:0009987;GO:0043170;GO:0034470;GO:0048869;GO:0071840;GO:0090304;GO:0009451;GO:0006807;GO:0001510;GO:0006725;GO:0030154;GO:0071704;GO:0046483;GO:1901360;GO:0006139;GO:0044260;GO:0000154;GO:0031167;GO:0044238;GO:0006396;GO:0043414;GO:…	sporulation;sporulation resulting in formation of a cellular spore;RNA metabolic process;developmental process;anatomical structure development;anatomical structure formation involved in morphogenesis;rRNA processing;rRNA metabolic process;macromolecule modification;cellular component biogenesis;ribosome biogenesis;anatomical structure morphogenesis;gene expression;ribonucleoprotein complex bioge…	biological_process	GO:0003674;GO:0008168;GO:0016740;GO:0016741;GO:0003824;	molecular_function;methyltransferase activity;transferase activity;transferase activity, transferring one-carbon groups;catalytic activity;	molecular_function
evm.TU.ctg395.25	GO:0050794;GO:0050789;GO:0065007;GO:0080090;GO:0051171;GO:0031323;GO:0009889;GO:0010556;GO:0031326;GO:2000112;GO:0060255;GO:0010468;GO:0051252;GO:0019222;GO:0006355;GO:1903506;GO:2001141;GO:0019219;GO:0006351;GO:0097659;GO:0032774;GO:0034654;GO:0019438;GO:0018130;GO:1901362;GO:0007049;GO:0016070;GO:0009059;GO:0034645;GO:0010467;GO:0008150;GO:0009987;GO:0043170;GO:0044271;GO:0090304;GO:0006807;GO:…	regulation of cellular process;regulation of biological process;biological regulation;regulation of primary metabolic process;regulation of nitrogen compound metabolic process;regulation of cellular metabolic process;regulation of biosynthetic process;regulation of macromolecule biosynthetic process;regulation of cellular biosynthetic process;regulation of cellular macromolecule biosynthetic proc…	biological_process	GO:0003677;GO:0043565;GO:0005488;GO:0003676;GO:0003700;GO:0003674;GO:1901363;GO:0097159;	DNA binding;sequence-specific DNA binding;binding;nucleic acid binding;transcription factor activity, sequence-specific DNA binding;molecular_function;heterocyclic compound binding;organic cyclic compound binding;	molecular_function
evm.TU.ctg2069.2	GO:0050794;GO:0050789;GO:0065007;GO:0080090;GO:0051171;GO:0031323;GO:0009889;GO:0010556;GO:0031326;GO:2000112;GO:0060255;GO:0010468;GO:0051252;GO:0019222;GO:0006355;GO:1903506;GO:2001141;GO:0019219;GO:0006351;GO:0097659;GO:0032774;GO:0034654;GO:0019438;GO:0018130;GO:1901362;GO:0016070;GO:0009059;GO:0034645;GO:0010467;GO:0008150;GO:0009987;GO:0043170;GO:0044271;GO:0090304;GO:0006807;GO:0006725;GO:…	regulation of cellular process;regulation of biological process;biological regulation;regulation of primary metabolic process;regulation of nitrogen compound metabolic process;regulation of cellular metabolic process;regulation of biosynthetic process;regulation of macromolecule biosynthetic process;regulation of cellular biosynthetic process;regulation of cellular macromolecule biosynthetic proc…	biological_process	GO:0003677;GO:0005488;GO:0003676;GO:0003700;GO:0003674;GO:1901363;GO:0097159;GO:0008270;GO:0043169;GO:0046872;GO:0046914;GO:0097367;GO:0005507;GO:0008144;GO:0017076;GO:0043167;GO:0035639;GO:0032555;GO:0016787;GO:0030554;GO:0032553;GO:0032559;GO:0000166;GO:1901265;GO:0005524;GO:0043168;GO:0036094;GO:0003824;	DNA binding;binding;nucleic acid binding;transcription factor activity, sequence-specific DNA binding;molecular_function;heterocyclic compound binding;organic cyclic compound binding;zinc ion binding;cation binding;metal ion binding;transition metal ion binding;carbohydrate derivative binding;copper ion binding;drug binding;purine nucleotide binding;ion binding;purine ribonucleoside triphosphate …	molecular_function	GO:0005575;GO:0005634;GO:0043231;GO:0043227;GO:0005623;GO:0044464;GO:0043226;GO:0005622;GO:0043229;GO:0044424;	cellular_component;nucleus;intracellular membrane-bounded organelle;membrane-bounded organelle;cell;cell part;organelle;intracellular;intracellular organelle;intracellular part;	cellular_component
evm.TU.ctg27.10				GO:0003674;GO:0016746;GO:0016740;GO:0003824;	molecular_function;transferase activity, transferring acyl groups;transferase activity;catalytic activity;	molecular_function
evm.TU.ctg898.1	GO:0022414;GO:0000003;GO:0008150;GO:0009987;GO:0019953;GO:0044703;GO:0007338;GO:0009566;GO:0007339;GO:0009988;GO:0035036;GO:0051704;GO:0008037;	reproductive process;reproduction;biological_process;cellular process;sexual reproduction;multi-organism reproductive process;single fertilization;fertilization;binding of sperm to zona pellucida;cell-cell recognition;sperm-egg recognition;multi-organism process;cell recognition;	biological_process	GO:0005488;GO:0003674;GO:0005515;	binding;molecular_function;protein binding;	molecular_function	GO:0016020;GO:0005575;GO:0005576;	membrane;cellular_component;extracellular region;	cellular_component
evm.TU.ctg609.10	GO:0017144;GO:1901135;GO:0008150;GO:0009987;GO:1901564;GO:0006163;GO:0072521;GO:0009150;GO:0019693;GO:0009259;GO:0006119;GO:0042773;GO:0006753;GO:0015980;GO:0006807;GO:0006725;GO:0009117;GO:0046034;GO:0045333;GO:0009144;GO:0009199;GO:0009205;GO:0071704;GO:0006796;GO:0046483;GO:0009141;GO:0006793;GO:1901360;GO:0006139;GO:0016310;GO:0055086;GO:0009126;GO:0009167;GO:0044238;GO:0009161;GO:0055114;GO:…	drug metabolic process;carbohydrate derivative metabolic process;biological_process;cellular process;organonitrogen compound metabolic process;purine nucleotide metabolic process;purine-containing compound metabolic process;purine ribonucleotide metabolic process;ribose phosphate metabolic process;ribonucleotide metabolic process;oxidative phosphorylation;ATP synthesis coupled electron transport;…	biological_process	GO:0005488;GO:0003674;GO:0005515;GO:0016651;GO:0016491;GO:0003954;GO:0008137;GO:0050136;GO:0016655;GO:0003824;	binding;molecular_function;protein binding;oxidoreductase activity, acting on NAD(P)H;oxidoreductase activity;NADH dehydrogenase activity;NADH dehydrogenase (ubiquinone) activity;NADH dehydrogenase (quinone) activity;oxidoreductase activity, acting on NAD(P)H, quinone or similar compound as acceptor;catalytic activity;	molecular_function
evm.TU.ctg1092.6				GO:0005488;GO:0003674;GO:0005515;	binding;molecular_function;protein binding;	molecular_function
evm.TU.ctg1327.3	GO:0009059;GO:0034645;GO:0008150;GO:0009987;GO:0043170;GO:0006260;GO:0090304;GO:0006807;GO:0006725;GO:1901576;GO:0071704;GO:0009058;GO:0046483;GO:0044249;GO:1901360;GO:0006139;GO:0044260;GO:0044238;GO:0055114;GO:0034641;GO:0044237;GO:0008152;GO:0006259;	macromolecule biosynthetic process;cellular macromolecule biosynthetic process;biological_process;cellular process;macromolecule metabolic process;DNA replication;nucleic acid metabolic process;nitrogen compound metabolic process;cellular aromatic compound metabolic process;organic substance biosynthetic process;organic substance metabolic process;biosynthetic process;heterocycle metabolic proces…	biological_process	GO:0005488;GO:0003674;GO:1901363;GO:0097159;GO:0004748;GO:0016725;GO:0016728;GO:0061731;GO:0097367;GO:0016491;GO:0008144;GO:0017076;GO:0043167;GO:0035639;GO:0032555;GO:0030554;GO:0032553;GO:0032559;GO:0000166;GO:1901265;GO:0005524;GO:0043168;GO:0036094;GO:0003824;	binding;molecular_function;heterocyclic compound binding;organic cyclic compound binding;ribonucleoside-diphosphate reductase activity, thioredoxin disulfide as acceptor;oxidoreductase activity, acting on CH or CH2 groups;oxidoreductase activity, acting on CH or CH2 groups, disulfide as acceptor;ribonucleoside-diphosphate reductase activity;carbohydrate derivative binding;oxidoreductase activity;…	molecular_function
evm.TU.ctg388.10
evm.TU.ctg70.7
evm.TU.ctg3626.4	GO:0006464;GO:0036211;GO:0043412;GO:0008150;GO:0006468;GO:0009987;GO:0043170;GO:0019538;GO:1901564;GO:0006807;GO:0071704;GO:0006796;GO:0006793;GO:0016310;GO:0044260;GO:0044238;GO:0044267;GO:0044237;GO:0008152;	cellular protein modification process;protein modification process;macromolecule modification;biological_process;protein phosphorylation;cellular process;macromolecule metabolic process;protein metabolic process;organonitrogen compound metabolic process;nitrogen compound metabolic process;organic substance metabolic process;phosphate-containing compound metabolic process;phosphorus metabolic proc…	biological_process	GO:0005488;GO:0003674;GO:1901363;GO:0097159;GO:0097367;GO:0004672;GO:0016772;GO:0008144;GO:0016773;GO:0017076;GO:0016301;GO:0043167;GO:0035639;GO:0032555;GO:0030554;GO:0032553;GO:0032559;GO:0000166;GO:1901265;GO:0005524;GO:0043168;GO:0036094;GO:0016740;GO:0003824;	binding;molecular_function;heterocyclic compound binding;organic cyclic compound binding;carbohydrate derivative binding;protein kinase activity;transferase activity, transferring phosphorus-containing groups;drug binding;phosphotransferase activity, alcohol group as acceptor;purine nucleotide binding;kinase activity;ion binding;purine ribonucleoside triphosphate binding;purine ribonucleotide bin…	molecular_function
evm.TU.ctg128.10				GO:0005488;GO:0003674;GO:0043169;GO:0046872;GO:0043167;	binding;molecular_function;cation binding;metal ion binding;ion binding;	molecular_function
evm.TU.ctg180.2				GO:0005488;GO:0003674;GO:0005515;	binding;molecular_function;protein binding;	molecular_function
evm.TU.ctg179.25				GO:0005488;GO:0003674;GO:0005515;	binding;molecular_function;protein binding;	molecular_function	GO:0005575;GO:0019012;GO:0044423;GO:0019033;	cellular_component;virion;virion part;viral tegument;	cellular_component
evm.TU.ctg925.6
evm.TU.ctg72.26							GO:0016021;GO:0031224;GO:0016020;GO:0005575;GO:0044425;GO:0005886;GO:0071944;GO:0005623;GO:0044464;	integral component of membrane;intrinsic component of membrane;membrane;cellular_component;membrane part;plasma membrane;cell periphery;cell;cell part;	cellular_component
evm.TU.ctg154.1	GO:0005975;GO:0032502;GO:0048856;GO:0009653;GO:0008150;GO:0009987;GO:0000902;GO:0032989;GO:0048869;GO:0071840;GO:0016043;GO:0071704;GO:0044238;GO:0008152;	carbohydrate metabolic process;developmental process;anatomical structure development;anatomical structure morphogenesis;biological_process;cellular process;cell morphogenesis;cellular component morphogenesis;cellular developmental process;cellular component organization or biogenesis;cellular component organization;organic substance metabolic process;primary metabolic process;metabolic process;	biological_process	GO:0003674;GO:0016772;GO:0016773;GO:0016787;GO:0016740;GO:0003824;	molecular_function;transferase activity, transferring phosphorus-containing groups;phosphotransferase activity, alcohol group as acceptor;hydrolase activity;transferase activity;catalytic activity;	molecular_function
evm.TU.ctg133.8	GO:0055085;GO:0007049;GO:0006810;GO:0051234;GO:0051179;GO:1990542;GO:0006839;GO:0008150;GO:0071806;GO:0044743;GO:0065002;GO:0009987;GO:0071702;GO:0071840;GO:0016043;GO:0030150;GO:0006626;GO:0006605;GO:0070585;GO:0072655;GO:0033036;GO:0017038;GO:0006996;GO:0071705;GO:0072594;GO:0015833;GO:0042886;GO:0033365;GO:0015031;GO:0008104;GO:0045184;GO:0006886;GO:0046907;GO:0051649;GO:0034613;GO:0070727;GO:…	transmembrane transport;cell cycle;transport;establishment of localization;localization;mitochondrial transmembrane transport;mitochondrial transport;biological_process;protein transmembrane transport;intracellular protein transmembrane import;intracellular protein transmembrane transport;cellular process;organic substance transport;cellular component organization or biogenesis;cellular component…	biological_process				GO:0016021;GO:0031224;GO:0016020;GO:0005575;GO:0044425;GO:0098800;GO:0012505;GO:0031984;GO:0019866;GO:0005789;GO:0098827;GO:0042175;GO:0005743;GO:0005744;GO:0044432;GO:0031967;GO:0005740;GO:0031090;GO:0098796;GO:0030176;GO:0031227;GO:0044455;GO:0005783;GO:0031975;GO:0005739;GO:0098798;GO:0005634;GO:0031966;GO:0044429;GO:0043231;GO:0043227;GO:0044422;GO:0044446;GO:0044444;GO:0032991;GO:0005737;GO:…	integral component of membrane;intrinsic component of membrane;membrane;cellular_component;membrane part;inner mitochondrial membrane protein complex;endomembrane system;organelle subcompartment;organelle inner membrane;endoplasmic reticulum membrane;endoplasmic reticulum subcompartment;nuclear outer membrane-endoplasmic reticulum membrane network;mitochondrial inner membrane;mitochondrial inner …	cellular_component
evm.TU.ctg135.5	GO:0006508;GO:0006464;GO:0036211;GO:0043412;GO:0016567;GO:0008150;GO:0009987;GO:0043170;GO:0019538;GO:1901564;GO:0032446;GO:0006807;GO:0071704;GO:0070647;GO:0044260;GO:0044238;GO:0044267;GO:0044237;GO:0008152;	proteolysis;cellular protein modification process;protein modification process;macromolecule modification;protein ubiquitination;biological_process;cellular process;macromolecule metabolic process;protein metabolic process;organonitrogen compound metabolic process;protein modification by small protein conjugation;nitrogen compound metabolic process;organic substance metabolic process;protein modi…	biological_process	GO:0005488;GO:0003674;GO:0005515;GO:0008233;GO:0070011;GO:0008270;GO:0043169;GO:0046872;GO:0046914;GO:0061630;GO:0061659;GO:0004176;GO:0016817;GO:0016818;GO:0016462;GO:0017111;GO:0043167;GO:0016787;GO:0004842;GO:0019787;GO:0042623;GO:0016740;GO:0016887;GO:0003824;	binding;molecular_function;protein binding;peptidase activity;peptidase activity, acting on L-amino acid peptides;zinc ion binding;cation binding;metal ion binding;transition metal ion binding;ubiquitin protein ligase activity;ubiquitin-like protein ligase activity;ATP-dependent peptidase activity;hydrolase activity, acting on acid anhydrides;hydrolase activity, acting on acid anhydrides, in phos…	molecular_function
evm.TU.ctg69.16
evm.TU.ctg517.1	GO:0005975;GO:0008150;GO:0071704;GO:0044238;GO:0008152;	carbohydrate metabolic process;biological_process;organic substance metabolic process;primary metabolic process;metabolic process;	biological_process	GO:0004559;GO:0003674;GO:0015923;GO:0004553;GO:0016798;GO:0016787;GO:0003824;	alpha-mannosidase activity;molecular_function;mannosidase activity;hydrolase activity, hydrolyzing O-glycosyl compounds;hydrolase activity, acting on glycosyl bonds;hydrolase activity;catalytic activity;	molecular_function
evm.TU.ctg526.18	GO:0050794;GO:0050789;GO:0065007;GO:0007154;GO:0023052;GO:0007165;GO:0051716;GO:0050896;GO:0035556;GO:0048583;GO:0010646;GO:0023051;GO:0009966;GO:0032011;GO:0032012;GO:0007264;GO:0007265;GO:0046578;GO:0051056;GO:0008150;GO:1902531;GO:0009987;	regulation of cellular process;regulation of biological process;biological regulation;cell communication;signaling;signal transduction;cellular response to stimulus;response to stimulus;intracellular signal transduction;regulation of response to stimulus;regulation of cell communication;regulation of signaling;regulation of signal transduction;ARF protein signal transduction;regulation of ARF pro…	biological_process	GO:0005488;GO:0003674;GO:0005515;GO:0005086;GO:0098772;GO:0005085;GO:0051020;GO:0019899;	binding;molecular_function;protein binding;ARF guanyl-nucleotide exchange factor activity;molecular function regulator;guanyl-nucleotide exchange factor activity;GTPase binding;enzyme binding;	molecular_function
evm.TU.ctg712.7	GO:0050794;GO:0050789;GO:0065007;GO:0007154;GO:0023052;GO:0007165;GO:0000281;GO:0061640;GO:0051716;GO:0000917;GO:0032506;GO:0090529;GO:1902410;GO:0000910;GO:0050896;GO:0022402;GO:0000278;GO:1903047;GO:0051301;GO:0007049;GO:0044085;GO:0022607;GO:0008150;GO:0009987;GO:0071840;GO:0016043;	regulation of cellular process;regulation of biological process;biological regulation;cell communication;signaling;signal transduction;mitotic cytokinesis;cytoskeleton-dependent cytokinesis;cellular response to stimulus;barrier septum assembly;cytokinetic process;cell septum assembly;mitotic cytokinetic process;cytokinesis;response to stimulus;cell cycle process;mitotic cell cycle;mitotic cell cy…	biological_process	GO:0005488;GO:0003674;GO:0005509;GO:0043169;GO:0046872;GO:0043167;	binding;molecular_function;calcium ion binding;cation binding;metal ion binding;ion binding;	molecular_function	GO:0016021;GO:0031224;GO:0016020;GO:0005575;GO:0044425;	integral component of membrane;intrinsic component of membrane;membrane;cellular_component;membrane part;	cellular_component
evm.TU.ctg178.5	GO:0006508;GO:0032502;GO:0048856;GO:0007275;GO:0032501;GO:0008150;GO:0009987;GO:0043170;GO:0019538;GO:1901564;GO:0006807;GO:0071704;GO:0044260;GO:0044238;GO:1901565;GO:0030163;GO:0044265;GO:0006511;GO:0019941;GO:0043632;GO:0009057;GO:0044267;GO:0044257;GO:0051603;GO:0044237;GO:0008152;GO:1901575;GO:0044248;GO:0009056;	proteolysis;developmental process;anatomical structure development;multicellular organismal development;multicellular organismal process;biological_process;cellular process;macromolecule metabolic process;protein metabolic process;organonitrogen compound metabolic process;nitrogen compound metabolic process;organic substance metabolic process;cellular macromolecule metabolic process;primary metab…	biological_process				GO:0005575;GO:0005634;GO:0043231;GO:0043227;GO:0005623;GO:0044464;GO:0043226;GO:0005622;GO:0043229;GO:0044424;	cellular_component;nucleus;intracellular membrane-bounded organelle;membrane-bounded organelle;cell;cell part;organelle;intracellular;intracellular organelle;intracellular part;	cellular_component
evm.TU.ctg318.2				GO:0003677;GO:0005488;GO:0003676;GO:0003674;GO:1901363;GO:0097159;GO:0097367;GO:0008144;GO:0017076;GO:0043167;GO:0035639;GO:0032555;GO:0016787;GO:0030554;GO:0032553;GO:0032559;GO:0000166;GO:1901265;GO:0005524;GO:0043168;GO:0036094;GO:0003824;	DNA binding;binding;nucleic acid binding;molecular_function;heterocyclic compound binding;organic cyclic compound binding;carbohydrate derivative binding;drug binding;purine nucleotide binding;ion binding;purine ribonucleoside triphosphate binding;purine ribonucleotide binding;hydrolase activity;adenyl nucleotide binding;ribonucleotide binding;adenyl ribonucleotide binding;nucleotide binding;nucl…	molecular_function
evm.TU.ctg1246.3							GO:0005575;GO:0031410;GO:0031982;GO:0042470;GO:0048770;GO:0043227;GO:0044444;GO:0005737;GO:0005623;GO:0044464;GO:0043226;GO:0005622;GO:0043229;GO:0044424;	cellular_component;cytoplasmic vesicle;vesicle;melanosome;pigment granule;membrane-bounded organelle;cytoplasmic part;cytoplasm;cell;cell part;organelle;intracellular;intracellular organelle;intracellular part;	cellular_component
evm.TU.ctg256.39_evm.TU.ctg256.47	GO:0009059;GO:0034645;GO:0010467;GO:0008150;GO:0009987;GO:0043170;GO:0019538;GO:0044271;GO:1901564;GO:0006807;GO:1901576;GO:0071704;GO:0009058;GO:0044249;GO:0044260;GO:0044238;GO:0044267;GO:0034641;GO:0044237;GO:0008152;GO:0006413;GO:1901566;GO:0006518;GO:0043603;GO:0006412;GO:0043043;GO:0043604;	macromolecule biosynthetic process;cellular macromolecule biosynthetic process;gene expression;biological_process;cellular process;macromolecule metabolic process;protein metabolic process;cellular nitrogen compound biosynthetic process;organonitrogen compound metabolic process;nitrogen compound metabolic process;organic substance biosynthetic process;organic substance metabolic process;biosynthe…	biological_process	GO:0005488;GO:0003676;GO:0003674;GO:1901363;GO:0097159;GO:0008135;GO:0003743;GO:0003723;	binding;nucleic acid binding;molecular_function;heterocyclic compound binding;organic cyclic compound binding;translation factor activity, RNA binding;translation initiation factor activity;RNA binding;	molecular_function	GO:0005575;GO:0005737;GO:0005623;GO:0044464;GO:0005622;GO:0044424;	cellular_component;cytoplasm;cell;cell part;intracellular;intracellular part;	cellular_component
evm.TU.ctg84.3	GO:0008150;GO:0016559;GO:0009987;GO:0043170;GO:0007031;GO:0019069;GO:0071840;GO:0006265;GO:0016043;GO:0090304;GO:0051276;GO:0006807;GO:0006725;GO:0071704;GO:0048285;GO:0046483;GO:1901360;GO:0006139;GO:0044260;GO:0044419;GO:0044238;GO:0051704;GO:0019068;GO:0071103;GO:0006996;GO:0034641;GO:0044237;GO:0008152;GO:0044403;GO:0016032;GO:0006259;GO:0019058;	biological_process;peroxisome fission;cellular process;macromolecule metabolic process;peroxisome organization;viral capsid assembly;cellular component organization or biogenesis;DNA topological change;cellular component organization;nucleic acid metabolic process;chromosome organization;nitrogen compound metabolic process;cellular aromatic compound metabolic process;organic substance metabolic p…	biological_process	GO:0003677;GO:0005488;GO:0003676;GO:0003674;GO:0008233;GO:1901363;GO:0097159;GO:0016853;GO:0003917;GO:0070011;GO:0008236;GO:0017171;GO:0004175;GO:0004252;GO:0003916;GO:0016787;GO:0003824;	DNA binding;binding;nucleic acid binding;molecular_function;peptidase activity;heterocyclic compound binding;organic cyclic compound binding;isomerase activity;DNA topoisomerase type I activity;peptidase activity, acting on L-amino acid peptides;serine-type peptidase activity;serine hydrolase activity;endopeptidase activity;serine-type endopeptidase activity;DNA topoisomerase activity;hydrolase a…	molecular_function	GO:0016021;GO:0031224;GO:0016020;GO:0005575;GO:0044425;GO:0033646;GO:0043656;GO:0033647;GO:0033648;GO:0042025;GO:0044215;GO:0044216;GO:0044217;GO:0018995;GO:0033643;GO:0043657;GO:0005861;GO:0005865;GO:0030016;GO:0030017;GO:0036379;GO:0043292;GO:0044449;GO:0005856;GO:0015629;GO:0005886;GO:0044430;GO:0005694;GO:0005778;GO:0031903;GO:0044438;GO:0044439;GO:0031090;GO:0071944;GO:0005777;GO:0042579;GO:…	integral component of membrane;intrinsic component of membrane;membrane;cellular_component;membrane part;host intracellular part;intracellular region of host;host intracellular organelle;host intracellular membrane-bounded organelle;host cell nucleus;other organism;other organism cell;other organism part;host;host cell part;host cell;troponin complex;striated muscle thin filament;myofibril;sarcom…	cellular_component
evm.TU.ctg77.4
evm.TU.ctg1184.3	GO:0006508;GO:0008150;GO:0043170;GO:0019538;GO:1901564;GO:0006807;GO:0071704;GO:0044238;GO:0008152;	proteolysis;biological_process;macromolecule metabolic process;protein metabolic process;organonitrogen compound metabolic process;nitrogen compound metabolic process;organic substance metabolic process;primary metabolic process;metabolic process;	biological_process	GO:0005488;GO:0003674;GO:0004222;GO:0008237;GO:0008233;GO:0070011;GO:0008270;GO:0043169;GO:0004175;GO:0046872;GO:0046914;GO:0043167;GO:0016787;GO:0003824;	binding;molecular_function;metalloendopeptidase activity;metallopeptidase activity;peptidase activity;peptidase activity, acting on L-amino acid peptides;zinc ion binding;cation binding;endopeptidase activity;metal ion binding;transition metal ion binding;ion binding;hydrolase activity;catalytic activity;	molecular_function	GO:0031012;GO:0005575;GO:0005576;GO:0044421;	extracellular matrix;cellular_component;extracellular region;extracellular region part;	cellular_component
evm.TU.ctg131.10	GO:0055085;GO:0006811;GO:0006816;GO:0030001;GO:0006812;GO:0034220;GO:0072511;GO:0070838;GO:0006810;GO:0098660;GO:0051234;GO:0098655;GO:0098662;GO:1901615;GO:0051179;GO:0018958;GO:0070588;GO:0019748;GO:0006582;GO:0008150;GO:0009987;GO:0006725;GO:0071704;GO:1901360;GO:0042440;GO:0044237;GO:0008152;	transmembrane transport;ion transport;calcium ion transport;metal ion transport;cation transport;ion transmembrane transport;divalent inorganic cation transport;divalent metal ion transport;transport;inorganic ion transmembrane transport;establishment of localization;cation transmembrane transport;inorganic cation transmembrane transport;organic hydroxy compound metabolic process;localization;phe…	biological_process	GO:0022857;GO:0015075;GO:0005215;GO:0015318;GO:0008324;GO:0022890;GO:0005488;GO:0005216;GO:0015267;GO:0022803;GO:0022838;GO:0003674;GO:0046873;GO:0005515;GO:0005245;GO:0022843;GO:0005261;GO:0005244;GO:0022832;GO:0030411;GO:0015085;GO:0005262;GO:0022836;GO:0022839;GO:0016829;GO:0016835;GO:0016836;GO:0003824;	transmembrane transporter activity;ion transmembrane transporter activity;transporter activity;inorganic solute uptake transmembrane transporter activity;cation transmembrane transporter activity;inorganic cation transmembrane transporter activity;binding;ion channel activity;channel activity;passive transmembrane transporter activity;substrate-specific channel activity;molecular_function;metal i…	molecular_function	GO:0016021;GO:0031224;GO:0016020;GO:0005575;GO:0044425;GO:0034702;GO:0034703;GO:0098797;GO:0005891;GO:0034704;GO:0005886;GO:0044459;GO:1902495;GO:1990351;GO:0071944;GO:0098796;GO:0032991;GO:0005623;GO:0044464;	integral component of membrane;intrinsic component of membrane;membrane;cellular_component;membrane part;ion channel complex;cation channel complex;plasma membrane protein complex;voltage-gated calcium channel complex;calcium channel complex;plasma membrane;plasma membrane part;transmembrane transporter complex;transporter complex;cell periphery;membrane protein complex;macromolecular complex;cel…	cellular_component
evm.TU.ctg136.31	GO:0030029;GO:0030036;GO:0007010;GO:0008150;GO:0009987;GO:0071840;GO:0016043;GO:0006996;	actin filament-based process;actin cytoskeleton organization;cytoskeleton organization;biological_process;cellular process;cellular component organization or biogenesis;cellular component organization;organelle organization;	biological_process	GO:0005488;GO:0003674;GO:0005515;GO:0017048;GO:0051020;GO:0017016;GO:0031267;GO:0003779;GO:0008092;GO:0019899;	binding;molecular_function;protein binding;Rho GTPase binding;GTPase binding;Ras GTPase binding;small GTPase binding;actin binding;cytoskeletal protein binding;enzyme binding;	molecular_function
evm.TU.ctg900.14	GO:0050794;GO:0050789;GO:0065007;GO:0048523;GO:0010941;GO:0042981;GO:0043067;GO:0008219;GO:0048519;GO:0006915;GO:0012501;GO:0008150;GO:0009987;GO:0043066;GO:0043069;GO:0060548;	regulation of cellular process;regulation of biological process;biological regulation;negative regulation of cellular process;regulation of cell death;regulation of apoptotic process;regulation of programmed cell death;cell death;negative regulation of biological process;apoptotic process;programmed cell death;biological_process;cellular process;negative regulation of apoptotic process;negative r…	biological_process
evm.TU.ctg746.5				GO:0005488;GO:0003674;GO:0005515;	binding;molecular_function;protein binding;	molecular_function
evm.TU.ctg173.19				GO:0005488;GO:0003674;GO:0005515;	binding;molecular_function;protein binding;	molecular_function
evm.TU.ctg1501.1				GO:0005488;GO:0003674;GO:1901363;GO:0097159;GO:0043169;GO:0046872;GO:0046914;GO:0097367;GO:0008144;GO:0017076;GO:0043167;GO:0035639;GO:0032555;GO:0030554;GO:0032553;GO:0032559;GO:0000166;GO:1901265;GO:0005524;GO:0043168;GO:0036094;	binding;molecular_function;heterocyclic compound binding;organic cyclic compound binding;cation binding;metal ion binding;transition metal ion binding;carbohydrate derivative binding;drug binding;purine nucleotide binding;ion binding;purine ribonucleoside triphosphate binding;purine ribonucleotide binding;adenyl nucleotide binding;ribonucleotide binding;adenyl ribonucleotide binding;nucleotide bi…	molecular_function
evm.TU.ctg603.18	GO:0009100;GO:0006486;GO:0043413;GO:0009101;GO:0070085;GO:1901135;GO:0006464;GO:0036211;GO:1901137;GO:0043412;GO:0009059;GO:0034645;GO:0008150;GO:0009987;GO:0043170;GO:0019538;GO:1901564;GO:0006807;GO:1901576;GO:0071704;GO:0009058;GO:0044249;GO:0044260;GO:0044238;GO:0044267;GO:0044237;GO:0008152;GO:1901566;	glycoprotein metabolic process;protein glycosylation;macromolecule glycosylation;glycoprotein biosynthetic process;glycosylation;carbohydrate derivative metabolic process;cellular protein modification process;protein modification process;carbohydrate derivative biosynthetic process;macromolecule modification;macromolecule biosynthetic process;cellular macromolecule biosynthetic process;biological…	biological_process	GO:0016757;GO:0003674;GO:0016740;GO:0003824;	transferase activity, transferring glycosyl groups;molecular_function;transferase activity;catalytic activity;	molecular_function
evm.TU.ctg239.8_evm.TU.ctg239.11	GO:0006810;GO:0051234;GO:0051179;GO:0008150;GO:0009987;GO:0071702;GO:0048870;GO:0051674;GO:0006928;GO:0033036;GO:0040011;GO:0071705;GO:0015833;GO:0042886;GO:0015031;GO:0008104;GO:0045184;GO:0006886;GO:0046907;GO:0051649;GO:0034613;GO:0070727;GO:0051641;	transport;establishment of localization;localization;biological_process;cellular process;organic substance transport;cell motility;localization of cell;movement of cell or subcellular component;macromolecule localization;locomotion;nitrogen compound transport;peptide transport;amide transport;protein transport;protein localization;establishment of protein localization;intracellular protein transp…	biological_process				GO:0016020;GO:0005575;GO:0044431;GO:0005794;GO:0005801;GO:0042995;GO:0012505;GO:0005929;GO:0031514;GO:0043231;GO:0043227;GO:0044422;GO:0044446;GO:0044444;GO:0005737;GO:0005623;GO:0044464;GO:0043226;GO:0005622;GO:0043229;GO:0044424;	membrane;cellular_component;Golgi apparatus part;Golgi apparatus;cis-Golgi network;cell projection;endomembrane system;cilium;motile cilium;intracellular membrane-bounded organelle;membrane-bounded organelle;organelle part;intracellular organelle part;cytoplasmic part;cytoplasm;cell;cell part;organelle;intracellular;intracellular organelle;intracellular part;	cellular_component
evm.TU.ctg539.3				GO:0005488;GO:0003674;GO:0005515;	binding;molecular_function;protein binding;	molecular_function
evm.TU.ctg366.24
evm.TU.ctg1175.5	GO:0030029;GO:0030036;GO:0007010;GO:0030865;GO:0030866;GO:0008150;GO:0009987;GO:0071840;GO:0016043;GO:0006996;	actin filament-based process;actin cytoskeleton organization;cytoskeleton organization;cortical cytoskeleton organization;cortical actin cytoskeleton organization;biological_process;cellular process;cellular component organization or biogenesis;cellular component organization;organelle organization;	biological_process	GO:0005488;GO:0003674;GO:0005515;GO:0008092;	binding;molecular_function;protein binding;cytoskeletal protein binding;	molecular_function	GO:0005575;GO:0005856;GO:0043228;GO:0043232;GO:0005623;GO:0044464;GO:0043226;GO:0005622;GO:0043229;GO:0044424;	cellular_component;cytoskeleton;non-membrane-bounded organelle;intracellular non-membrane-bounded organelle;cell;cell part;organelle;intracellular;intracellular organelle;intracellular part;	cellular_component
evm.TU.ctg269.5	GO:0009405;GO:0008150;GO:0044419;GO:0051704;	pathogenesis;biological_process;interspecies interaction between organisms;multi-organism process;	biological_process	GO:0003677;GO:0005488;GO:0003676;GO:0003674;GO:1901363;GO:0097159;	DNA binding;binding;nucleic acid binding;molecular_function;heterocyclic compound binding;organic cyclic compound binding;	molecular_function
evm.TU.ctg55.53
evm.TU.ctg232.39							GO:0005575;GO:0005856;GO:0043228;GO:0043232;GO:0005623;GO:0044464;GO:0043226;GO:0005622;GO:0043229;GO:0044424;	cellular_component;cytoskeleton;non-membrane-bounded organelle;intracellular non-membrane-bounded organelle;cell;cell part;organelle;intracellular;intracellular organelle;intracellular part;	cellular_component
evm.TU.ctg1176.2	GO:0055085;GO:0006811;GO:0030001;GO:0006812;GO:0006810;GO:0051234;GO:0051179;GO:0008150;	transmembrane transport;ion transport;metal ion transport;cation transport;transport;establishment of localization;localization;biological_process;	biological_process	GO:0022857;GO:0015075;GO:0005215;GO:0015318;GO:0008324;GO:0022890;GO:0003674;GO:0046873;	transmembrane transporter activity;ion transmembrane transporter activity;transporter activity;inorganic solute uptake transmembrane transporter activity;cation transmembrane transporter activity;inorganic cation transmembrane transporter activity;molecular_function;metal ion transmembrane transporter activity;	molecular_function	GO:0016020;GO:0005575;	membrane;cellular_component;	cellular_component
evm.TU.ctg789.5	GO:0019438;GO:0018130;GO:1901362;GO:0006779;GO:0019354;GO:0046156;GO:0006783;GO:0042168;GO:0008150;GO:0009987;GO:0033014;GO:0044271;GO:1901564;GO:0006778;GO:0006807;GO:0006725;GO:1901576;GO:0033013;GO:0071704;GO:0009058;GO:0046483;GO:0044249;GO:1901360;GO:0055114;GO:0046148;GO:0034641;GO:0042440;GO:0044237;GO:0008152;GO:0051188;GO:0051186;GO:1901566;	aromatic compound biosynthetic process;heterocycle biosynthetic process;organic cyclic compound biosynthetic process;porphyrin-containing compound biosynthetic process;siroheme biosynthetic process;siroheme metabolic process;heme biosynthetic process;heme metabolic process;biological_process;cellular process;tetrapyrrole biosynthetic process;cellular nitrogen compound biosynthetic process;organon…	biological_process	GO:0003674;GO:0043115;GO:0008641;GO:0016877;GO:0016628;GO:0016491;GO:0016627;GO:0016874;GO:0003824;	molecular_function;precorrin-2 dehydrogenase activity;small protein activating enzyme activity;ligase activity, forming carbon-sulfur bonds;oxidoreductase activity, acting on the CH-CH group of donors, NAD or NADP as acceptor;oxidoreductase activity;oxidoreductase activity, acting on the CH-CH group of donors;ligase activity;catalytic activity;	molecular_function
evm.TU.ctg157.6	GO:0055085;GO:0006810;GO:0051234;GO:0051179;GO:0008150;	transmembrane transport;transport;establishment of localization;localization;biological_process;	biological_process				GO:0016021;GO:0031224;GO:0016020;GO:0005575;GO:0044425;	integral component of membrane;intrinsic component of membrane;membrane;cellular_component;membrane part;	cellular_component
evm.TU.ctg636.1	GO:0006810;GO:0051234;GO:0051179;GO:0008150;	transport;establishment of localization;localization;biological_process;	biological_process	GO:0005215;GO:0003674;	transporter activity;molecular_function;	molecular_function	GO:0016021;GO:0031224;GO:0016020;GO:0005575;GO:0044425;GO:0005856;GO:0043228;GO:0043232;GO:0005737;GO:0005623;GO:0044464;GO:0043226;GO:0005622;GO:0043229;GO:0044424;	integral component of membrane;intrinsic component of membrane;membrane;cellular_component;membrane part;cytoskeleton;non-membrane-bounded organelle;intracellular non-membrane-bounded organelle;cytoplasm;cell;cell part;organelle;intracellular;intracellular organelle;intracellular part;	cellular_component
evm.TU.ctg118.5	GO:0008150;GO:0055114;GO:0008152;	biological_process;oxidation-reduction process;metabolic process;	biological_process	GO:0005488;GO:0003674;GO:0043169;GO:0046872;GO:0016491;GO:0043167;GO:0003824;	binding;molecular_function;cation binding;metal ion binding;oxidoreductase activity;ion binding;catalytic activity;	molecular_function
evm.TU.ctg760.4				GO:0003674;GO:0016817;GO:0016787;GO:0003824;	molecular_function;hydrolase activity, acting on acid anhydrides;hydrolase activity;catalytic activity;	molecular_function
evm.TU.ctg104.14	GO:0006508;GO:0008150;GO:0043170;GO:0019538;GO:1901564;GO:0006807;GO:0071704;GO:0044238;GO:0008152;	proteolysis;biological_process;macromolecule metabolic process;protein metabolic process;organonitrogen compound metabolic process;nitrogen compound metabolic process;organic substance metabolic process;primary metabolic process;metabolic process;	biological_process	GO:0003674;GO:0008233;GO:0070011;GO:0008236;GO:0017171;GO:0016787;GO:0003824;	molecular_function;peptidase activity;peptidase activity, acting on L-amino acid peptides;serine-type peptidase activity;serine hydrolase activity;hydrolase activity;catalytic activity;	molecular_function	GO:0016021;GO:0031224;GO:0016020;GO:0005575;GO:0044425;	integral component of membrane;intrinsic component of membrane;membrane;cellular_component;membrane part;	cellular_component
evm.TU.ctg975.4	GO:0006022;GO:1901135;GO:1901137;GO:0009059;GO:0006023;GO:0006024;GO:0008150;GO:0043170;GO:1901564;GO:0030203;GO:0006807;GO:1901576;GO:0071704;GO:0009058;GO:0008152;GO:1901566;	aminoglycan metabolic process;carbohydrate derivative metabolic process;carbohydrate derivative biosynthetic process;macromolecule biosynthetic process;aminoglycan biosynthetic process;glycosaminoglycan biosynthetic process;biological_process;macromolecule metabolic process;organonitrogen compound metabolic process;glycosaminoglycan metabolic process;nitrogen compound metabolic process;organic su…	biological_process	GO:0005488;GO:0003674;GO:0005515;GO:0016853;GO:0016854;GO:0016857;GO:0003824;	binding;molecular_function;protein binding;isomerase activity;racemase and epimerase activity;racemase and epimerase activity, acting on carbohydrates and derivatives;catalytic activity;	molecular_function	GO:0016021;GO:0031224;GO:0016020;GO:0005575;GO:0044425;	integral component of membrane;intrinsic component of membrane;membrane;cellular_component;membrane part;	cellular_component
evm.TU.ctg498.14_evm.TU.ctg498.15	GO:0050794;GO:0050789;GO:0065007;GO:0007154;GO:0023052;GO:0007165;GO:0051716;GO:0050896;GO:0035556;GO:0006810;GO:0051234;GO:0051179;GO:0008150;GO:0009987;	regulation of cellular process;regulation of biological process;biological regulation;cell communication;signaling;signal transduction;cellular response to stimulus;response to stimulus;intracellular signal transduction;transport;establishment of localization;localization;biological_process;cellular process;	biological_process	GO:0005488;GO:0003674;GO:0005515;GO:1901363;GO:0097159;GO:0043169;GO:0003774;GO:0046872;GO:0097367;GO:0016817;GO:0016818;GO:0008144;GO:0016462;GO:0017076;GO:0017111;GO:0043167;GO:0035639;GO:0032555;GO:0016787;GO:0030554;GO:0032553;GO:0032559;GO:0000166;GO:1901265;GO:0005524;GO:0043168;GO:0036094;GO:0003824;	binding;molecular_function;protein binding;heterocyclic compound binding;organic cyclic compound binding;cation binding;motor activity;metal ion binding;carbohydrate derivative binding;hydrolase activity, acting on acid anhydrides;hydrolase activity, acting on acid anhydrides, in phosphorus-containing anhydrides;drug binding;pyrophosphatase activity;purine nucleotide binding;nucleoside-triphospha…	molecular_function	GO:0005575;GO:0005856;GO:0016459;GO:0015629;GO:0044430;GO:0044422;GO:0043228;GO:0044446;GO:0043232;GO:0032991;GO:0005623;GO:0044464;GO:0043226;GO:0005622;GO:0043229;GO:0044424;	cellular_component;cytoskeleton;myosin complex;actin cytoskeleton;cytoskeletal part;organelle part;non-membrane-bounded organelle;intracellular organelle part;intracellular non-membrane-bounded organelle;macromolecular complex;cell;cell part;organelle;intracellular;intracellular organelle;intracellular part;	cellular_component
evm.TU.ctg205.6	GO:0055085;GO:0006811;GO:0034220;GO:0006508;GO:0098656;GO:1903825;GO:0015711;GO:0015849;GO:0046942;GO:0006810;GO:0051234;GO:0051179;GO:0003333;GO:0006865;GO:0008150;GO:0043170;GO:0019538;GO:0071702;GO:1901564;GO:0006807;GO:0071704;GO:0006820;GO:0044238;GO:0071705;GO:0008152;	transmembrane transport;ion transport;ion transmembrane transport;proteolysis;anion transmembrane transport;organic acid transmembrane transport;organic anion transport;organic acid transport;carboxylic acid transport;transport;establishment of localization;localization;amino acid transmembrane transport;amino acid transport;biological_process;macromolecule metabolic process;protein metabolic pro…	biological_process	GO:0022857;GO:0015075;GO:0005215;GO:0015318;GO:0003674;GO:0008233;GO:0008238;GO:0015171;GO:0070011;GO:0005342;GO:0046943;GO:0008514;GO:0008239;GO:0004177;GO:0008509;GO:0016787;GO:0003824;	transmembrane transporter activity;ion transmembrane transporter activity;transporter activity;inorganic solute uptake transmembrane transporter activity;molecular_function;peptidase activity;exopeptidase activity;amino acid transmembrane transporter activity;peptidase activity, acting on L-amino acid peptides;organic acid transmembrane transporter activity;carboxylic acid transmembrane transport…	molecular_function	GO:0016020;GO:0005575;	membrane;cellular_component;	cellular_component
evm.TU.ctg473.8
evm.TU.ctg80.2	GO:0009186;GO:0008150;GO:0009987;GO:0006753;GO:0006807;GO:0006725;GO:0071704;GO:0006796;GO:0046483;GO:0006793;GO:1901360;GO:0006139;GO:0055086;GO:0044238;GO:0055114;GO:0019637;GO:0034641;GO:0009132;GO:0044237;GO:0008152;GO:0044281;	deoxyribonucleoside diphosphate metabolic process;biological_process;cellular process;nucleoside phosphate metabolic process;nitrogen compound metabolic process;cellular aromatic compound metabolic process;organic substance metabolic process;phosphate-containing compound metabolic process;heterocycle metabolic process;phosphorus metabolic process;organic cyclic compound metabolic process;nucleoba…	biological_process
evm.TU.ctg984.10
evm.TU.ctg210.40							GO:0016021;GO:0031224;GO:0016020;GO:0005575;GO:0044425;	integral component of membrane;intrinsic component of membrane;membrane;cellular_component;membrane part;	cellular_component
evm.TU.ctg1863.2	GO:0006811;GO:0030001;GO:0006812;GO:0006813;GO:0006810;GO:0051234;GO:0015672;GO:0051179;GO:0008150;	ion transport;metal ion transport;cation transport;potassium ion transport;transport;establishment of localization;monovalent inorganic cation transport;localization;biological_process;	biological_process	GO:0015077;GO:0022857;GO:0015075;GO:0005215;GO:0015318;GO:0008324;GO:0022890;GO:0005216;GO:0015267;GO:0022803;GO:0022838;GO:0003674;GO:0046873;GO:0005267;GO:0015079;GO:0022843;GO:0005261;GO:0005244;GO:0022832;GO:0005249;GO:0005242;GO:0022836;GO:0022839;GO:0015276;GO:0022834;	monovalent inorganic cation transmembrane transporter activity;transmembrane transporter activity;ion transmembrane transporter activity;transporter activity;inorganic solute uptake transmembrane transporter activity;cation transmembrane transporter activity;inorganic cation transmembrane transporter activity;ion channel activity;channel activity;passive transmembrane transporter activity;substra…	molecular_function	GO:0016021;GO:0031224;GO:0016020;GO:0005575;GO:0044425;	integral component of membrane;intrinsic component of membrane;membrane;cellular_component;membrane part;	cellular_component
evm.TU.ctg675.3
evm.TU.ctg524.7
evm.TU.ctg483.1				GO:0003674;GO:0016787;GO:0003824;	molecular_function;hydrolase activity;catalytic activity;	molecular_function
evm.TU.ctg647.14	GO:0050794;GO:0050789;GO:0065007;GO:0080090;GO:0051171;GO:0031323;GO:0009889;GO:0010556;GO:0031326;GO:2000112;GO:0060255;GO:0010468;GO:0051252;GO:0019222;GO:0006355;GO:1903506;GO:2001141;GO:0019219;GO:0006351;GO:0097659;GO:0032774;GO:0034654;GO:0019438;GO:0018130;GO:1901362;GO:0016070;GO:0009059;GO:0034645;GO:0010467;GO:0008150;GO:0009987;GO:0043170;GO:0044271;GO:0090304;GO:0006807;GO:0006725;GO:…	regulation of cellular process;regulation of biological process;biological regulation;regulation of primary metabolic process;regulation of nitrogen compound metabolic process;regulation of cellular metabolic process;regulation of biosynthetic process;regulation of macromolecule biosynthetic process;regulation of cellular biosynthetic process;regulation of cellular macromolecule biosynthetic proc…	biological_process	GO:0003677;GO:0043565;GO:0005488;GO:0003676;GO:0003700;GO:0003674;GO:1901363;GO:0097159;	DNA binding;sequence-specific DNA binding;binding;nucleic acid binding;transcription factor activity, sequence-specific DNA binding;molecular_function;heterocyclic compound binding;organic cyclic compound binding;	molecular_function	GO:0005575;GO:0005634;GO:0043231;GO:0043227;GO:0005623;GO:0044464;GO:0043226;GO:0005622;GO:0043229;GO:0044424;	cellular_component;nucleus;intracellular membrane-bounded organelle;membrane-bounded organelle;cell;cell part;organelle;intracellular;intracellular organelle;intracellular part;	cellular_component
evm.TU.ctg120.2	GO:0050794;GO:0050789;GO:0065007;GO:0065008;GO:0042592;GO:0045454;GO:0008150;GO:0019725;GO:0009987;	regulation of cellular process;regulation of biological process;biological regulation;regulation of biological quality;homeostatic process;cell redox homeostasis;biological_process;cellular homeostasis;cellular process;	biological_process	GO:0005488;GO:0003674;GO:0005515;GO:0051082;	binding;molecular_function;protein binding;unfolded protein binding;	molecular_function
evm.TU.ctg650.6	GO:0006810;GO:0051234;GO:0051179;GO:0008150;GO:0071702;GO:0033036;GO:0071705;GO:0015833;GO:0042886;GO:0015031;GO:0008104;GO:0045184;GO:0006886;GO:0046907;GO:0051649;GO:0034613;GO:0070727;GO:0051641;	transport;establishment of localization;localization;biological_process;organic substance transport;macromolecule localization;nitrogen compound transport;peptide transport;amide transport;protein transport;protein localization;establishment of protein localization;intracellular protein transport;intracellular transport;establishment of localization in cell;cellular protein localization;cellular …	biological_process	GO:0005488;GO:0003674;GO:0005515;	binding;molecular_function;protein binding;	molecular_function	GO:0016020;GO:0005575;GO:0044431;GO:0005794;GO:0005801;GO:0012505;GO:0043231;GO:0043227;GO:0044422;GO:0044446;GO:0044444;GO:0005737;GO:0005623;GO:0044464;GO:0043226;GO:0005622;GO:0043229;GO:0044424;	membrane;cellular_component;Golgi apparatus part;Golgi apparatus;cis-Golgi network;endomembrane system;intracellular membrane-bounded organelle;membrane-bounded organelle;organelle part;intracellular organelle part;cytoplasmic part;cytoplasm;cell;cell part;organelle;intracellular;intracellular organelle;intracellular part;	cellular_component
evm.TU.ctg237.7	GO:0050794;GO:0050789;GO:0065007;GO:0016070;GO:0010467;GO:0065008;GO:0042592;GO:0045454;GO:0008150;GO:0019725;GO:0009987;GO:0043170;GO:0034470;GO:0008033;GO:0090304;GO:0006807;GO:0006725;GO:0071704;GO:0046483;GO:1901360;GO:0006139;GO:0044238;GO:0006396;GO:0055114;GO:0034660;GO:0006399;GO:0034641;GO:0044237;GO:0008152;	regulation of cellular process;regulation of biological process;biological regulation;RNA metabolic process;gene expression;regulation of biological quality;homeostatic process;cell redox homeostasis;biological_process;cellular homeostasis;cellular process;macromolecule metabolic process;ncRNA processing;tRNA processing;nucleic acid metabolic process;nitrogen compound metabolic process;cellular a…	biological_process	GO:0005488;GO:0003674;GO:0005515;GO:0015036;GO:1901363;GO:0097159;GO:0015035;GO:0009055;GO:0016667;GO:0050660;GO:0016491;GO:0050662;GO:0048037;GO:0043167;GO:0000166;GO:1901265;GO:0043168;GO:0036094;GO:0003824;	binding;molecular_function;protein binding;disulfide oxidoreductase activity;heterocyclic compound binding;organic cyclic compound binding;protein disulfide oxidoreductase activity;electron carrier activity;oxidoreductase activity, acting on a sulfur group of donors;flavin adenine dinucleotide binding;oxidoreductase activity;coenzyme binding;cofactor binding;ion binding;nucleotide binding;nucleos…	molecular_function
evm.TU.ctg34.16	GO:0016070;GO:0051234;GO:0051179;GO:0006364;GO:0016072;GO:0044085;GO:0042254;GO:0010467;GO:0022613;GO:0008150;GO:0009987;GO:0043170;GO:0034470;GO:0071840;GO:0016043;GO:0090304;GO:0006807;GO:0006725;GO:0071704;GO:0046483;GO:1901360;GO:0006139;GO:0044238;GO:0006396;GO:0033036;GO:0034660;GO:0072657;GO:0090150;GO:0034641;GO:0061024;GO:0008104;GO:0044237;GO:0045184;GO:0051205;GO:0008152;GO:0034613;GO:…	RNA metabolic process;establishment of localization;localization;rRNA processing;rRNA metabolic process;cellular component biogenesis;ribosome biogenesis;gene expression;ribonucleoprotein complex biogenesis;biological_process;cellular process;macromolecule metabolic process;ncRNA processing;cellular component organization or biogenesis;cellular component organization;nucleic acid metabolic proces…	biological_process	GO:0005488;GO:0003674;GO:0005515;	binding;molecular_function;protein binding;	molecular_function	GO:0016021;GO:0031224;GO:0016020;GO:0005575;GO:0044425;GO:0032040;GO:0030684;GO:0032991;	integral component of membrane;intrinsic component of membrane;membrane;cellular_component;membrane part;small-subunit processome;preribosome;macromolecular complex;	cellular_component
evm.TU.ctg906.1	GO:0006464;GO:0036211;GO:0043412;GO:0008150;GO:0006468;GO:0009987;GO:0043170;GO:0019538;GO:1901564;GO:0006807;GO:0071704;GO:0006796;GO:0006793;GO:0016310;GO:0044260;GO:0044238;GO:0044267;GO:0044237;GO:0008152;	cellular protein modification process;protein modification process;macromolecule modification;biological_process;protein phosphorylation;cellular process;macromolecule metabolic process;protein metabolic process;organonitrogen compound metabolic process;nitrogen compound metabolic process;organic substance metabolic process;phosphate-containing compound metabolic process;phosphorus metabolic proc…	biological_process	GO:0005488;GO:0003674;GO:1901363;GO:0097159;GO:0004674;GO:0097367;GO:0004672;GO:0016772;GO:0008144;GO:0016773;GO:0017076;GO:0016301;GO:0043167;GO:0035639;GO:0032555;GO:0030554;GO:0032553;GO:0032559;GO:0000166;GO:1901265;GO:0005524;GO:0043168;GO:0036094;GO:0016740;GO:0003824;	binding;molecular_function;heterocyclic compound binding;organic cyclic compound binding;protein serine/threonine kinase activity;carbohydrate derivative binding;protein kinase activity;transferase activity, transferring phosphorus-containing groups;drug binding;phosphotransferase activity, alcohol group as acceptor;purine nucleotide binding;kinase activity;ion binding;purine ribonucleoside triph…	molecular_function	GO:0016020;GO:0005575;	membrane;cellular_component;	cellular_component
evm.TU.ctg185.20	GO:0015886;GO:1901678;GO:0006810;GO:0051234;GO:0051179;GO:0051181;GO:0044085;GO:0022607;GO:0008150;GO:0009987;GO:0071702;GO:0071840;GO:0017004;GO:0016043;GO:0043933;GO:0071705;GO:0065003;GO:0034622;	heme transport;iron coordination entity transport;transport;establishment of localization;localization;cofactor transport;cellular component biogenesis;cellular component assembly;biological_process;cellular process;organic substance transport;cellular component organization or biogenesis;cytochrome complex assembly;cellular component organization;macromolecular complex subunit organization;nitro…	biological_process	GO:0005488;GO:0003674;GO:1901681;GO:0043169;GO:0046872;GO:0046914;GO:0005539;GO:0008201;GO:0097367;GO:0043167;GO:0043168;	binding;molecular_function;sulfur compound binding;cation binding;metal ion binding;transition metal ion binding;glycosaminoglycan binding;heparin binding;carbohydrate derivative binding;ion binding;anion binding;	molecular_function	GO:0016021;GO:0031224;GO:0016020;GO:0005575;GO:0044425;	integral component of membrane;intrinsic component of membrane;membrane;cellular_component;membrane part;	cellular_component
evm.TU.ctg372.16	GO:0050794;GO:0050789;GO:0065007;GO:0007154;GO:0023052;GO:0007165;GO:0051716;GO:0050896;GO:0007166;GO:0008150;GO:0009987;	regulation of cellular process;regulation of biological process;biological regulation;cell communication;signaling;signal transduction;cellular response to stimulus;response to stimulus;cell surface receptor signaling pathway;biological_process;cellular process;	biological_process				GO:0016021;GO:0031224;GO:0016020;GO:0005575;GO:0044425;	integral component of membrane;intrinsic component of membrane;membrane;cellular_component;membrane part;	cellular_component
evm.TU.ctg637.27
evm.TU.ctg892.5
evm.TU.ctg665.4				GO:0003674;GO:0005198;	molecular_function;structural molecule activity;	molecular_function
evm.TU.ctg395.30				GO:0043394;GO:0043395;GO:0005488;GO:0003674;GO:0005515;GO:1901681;GO:0097367;GO:0043167;GO:0043168;	proteoglycan binding;heparan sulfate proteoglycan binding;binding;molecular_function;protein binding;sulfur compound binding;carbohydrate derivative binding;ion binding;anion binding;	molecular_function	GO:0016020;GO:0005575;	membrane;cellular_component;	cellular_component
evm.TU.ctg931.1	GO:0050794;GO:0050789;GO:0065007;GO:0010942;GO:0043065;GO:0043068;GO:0010941;GO:0042981;GO:0043067;GO:0008219;GO:0006915;GO:0012501;GO:0008150;GO:0009987;GO:0048522;GO:0048518;	regulation of cellular process;regulation of biological process;biological regulation;positive regulation of cell death;positive regulation of apoptotic process;positive regulation of programmed cell death;regulation of cell death;regulation of apoptotic process;regulation of programmed cell death;cell death;apoptotic process;programmed cell death;biological_process;cellular process;positive regu…	biological_process				GO:0016021;GO:0031224;GO:0016020;GO:0005575;GO:0044425;GO:0031967;GO:0005740;GO:0031975;GO:0005739;GO:0044429;GO:0043231;GO:0043227;GO:0044422;GO:0044446;GO:0044444;GO:0005737;GO:0005623;GO:0044464;GO:0043226;GO:0005622;GO:0043229;GO:0044424;	integral component of membrane;intrinsic component of membrane;membrane;cellular_component;membrane part;organelle envelope;mitochondrial envelope;envelope;mitochondrion;mitochondrial part;intracellular membrane-bounded organelle;membrane-bounded organelle;organelle part;intracellular organelle part;cytoplasmic part;cytoplasm;cell;cell part;organelle;intracellular;intracellular organelle;intracel…	cellular_component
evm.TU.ctg270.21_evm.TU.ctg270.20	GO:0050794;GO:0050789;GO:0065007;GO:0080090;GO:0051171;GO:0031323;GO:0009889;GO:0010556;GO:0031326;GO:2000112;GO:0060255;GO:0010468;GO:0051252;GO:0019222;GO:0006355;GO:1903506;GO:2001141;GO:0019219;GO:0006351;GO:0097659;GO:0032774;GO:0034654;GO:0019438;GO:0018130;GO:1901362;GO:0016070;GO:0009059;GO:0034645;GO:0010467;GO:0008150;GO:0009987;GO:0043170;GO:0044271;GO:0090304;GO:0006807;GO:0006725;GO:…	regulation of cellular process;regulation of biological process;biological regulation;regulation of primary metabolic process;regulation of nitrogen compound metabolic process;regulation of cellular metabolic process;regulation of biosynthetic process;regulation of macromolecule biosynthetic process;regulation of cellular biosynthetic process;regulation of cellular macromolecule biosynthetic proc…	biological_process	GO:0003700;GO:0003674;	transcription factor activity, sequence-specific DNA binding;molecular_function;	molecular_function	GO:0005575;GO:0005634;GO:0043231;GO:0043227;GO:0005623;GO:0044464;GO:0043226;GO:0005622;GO:0043229;GO:0044424;	cellular_component;nucleus;intracellular membrane-bounded organelle;membrane-bounded organelle;cell;cell part;organelle;intracellular;intracellular organelle;intracellular part;	cellular_component
evm.TU.ctg2714.1	GO:0017013;GO:0006464;GO:0036211;GO:0043412;GO:0008150;GO:0009987;GO:0043170;GO:0019538;GO:1901564;GO:0006807;GO:0071704;GO:0044260;GO:0044238;GO:0044267;GO:0044237;GO:0008152;	protein flavinylation;cellular protein modification process;protein modification process;macromolecule modification;biological_process;cellular process;macromolecule metabolic process;protein metabolic process;organonitrogen compound metabolic process;nitrogen compound metabolic process;organic substance metabolic process;cellular macromolecule metabolic process;primary metabolic process;cellular…	biological_process	GO:0005488;GO:0003674;GO:0005515;	binding;molecular_function;protein binding;	molecular_function
evm.TU.ctg82.17				GO:0005488;GO:0003674;GO:0043169;GO:0046872;GO:0043167;	binding;molecular_function;cation binding;metal ion binding;ion binding;	molecular_function
evm.TU.ctg260.37	GO:0050794;GO:0050789;GO:0065007;GO:0007154;GO:0023052;GO:0007165;GO:0051716;GO:0050896;GO:0008150;GO:0009987;	regulation of cellular process;regulation of biological process;biological regulation;cell communication;signaling;signal transduction;cellular response to stimulus;response to stimulus;biological_process;cellular process;	biological_process
evm.TU.ctg852.2				GO:0005488;GO:0003674;GO:0005515;	binding;molecular_function;protein binding;	molecular_function
evm.TU.ctg729.1				GO:0005488;GO:0003674;GO:0005515;	binding;molecular_function;protein binding;	molecular_function
evm.TU.ctg357.14	GO:0050794;GO:0050789;GO:0065007;GO:0080090;GO:0051171;GO:0031323;GO:0009889;GO:0010556;GO:0031326;GO:2000112;GO:0060255;GO:0010468;GO:0051252;GO:0019222;GO:0006355;GO:1903506;GO:2001141;GO:0019219;GO:0006351;GO:0097659;GO:0032774;GO:0034654;GO:0019438;GO:0018130;GO:1901362;GO:0016070;GO:0009059;GO:0034645;GO:0010467;GO:0008150;GO:0009987;GO:0043170;GO:0044271;GO:0090304;GO:0006807;GO:0006725;GO:…	regulation of cellular process;regulation of biological process;biological regulation;regulation of primary metabolic process;regulation of nitrogen compound metabolic process;regulation of cellular metabolic process;regulation of biosynthetic process;regulation of macromolecule biosynthetic process;regulation of cellular biosynthetic process;regulation of cellular macromolecule biosynthetic proc…	biological_process	GO:0003677;GO:0043565;GO:0005488;GO:0003676;GO:0003700;GO:0003674;GO:1901363;GO:0097159;	DNA binding;sequence-specific DNA binding;binding;nucleic acid binding;transcription factor activity, sequence-specific DNA binding;molecular_function;heterocyclic compound binding;organic cyclic compound binding;	molecular_function
evm.TU.ctg24.29				GO:0005488;GO:0003676;GO:0003674;GO:1901363;GO:0097159;	binding;nucleic acid binding;molecular_function;heterocyclic compound binding;organic cyclic compound binding;	molecular_function
evm.TU.ctg308.19
evm.TU.ctg832.3	GO:0008150;GO:0055114;GO:0008152;	biological_process;oxidation-reduction process;metabolic process;	biological_process	GO:0005488;GO:0003674;GO:0008484;GO:0043169;GO:0046872;GO:0046914;GO:0005507;GO:0016491;GO:0043167;GO:0016787;GO:0016788;GO:0003824;	binding;molecular_function;sulfuric ester hydrolase activity;cation binding;metal ion binding;transition metal ion binding;copper ion binding;oxidoreductase activity;ion binding;hydrolase activity;hydrolase activity, acting on ester bonds;catalytic activity;	molecular_function
evm.TU.ctg263.6	GO:0005975;GO:1901135;GO:0008150;GO:1901136;GO:0009987;GO:0006072;GO:0046168;GO:0052646;GO:0071704;GO:0006796;GO:0006793;GO:0044238;GO:0055114;GO:0019637;GO:0046434;GO:0044237;GO:0008152;GO:1901575;GO:0009056;	carbohydrate metabolic process;carbohydrate derivative metabolic process;biological_process;carbohydrate derivative catabolic process;cellular process;glycerol-3-phosphate metabolic process;glycerol-3-phosphate catabolic process;alditol phosphate metabolic process;organic substance metabolic process;phosphate-containing compound metabolic process;phosphorus metabolic process;primary metabolic pro…	biological_process	GO:0005488;GO:0003674;GO:0016614;GO:0016616;GO:0051287;GO:1901363;GO:0097159;GO:0004367;GO:0016491;GO:0050662;GO:0048037;GO:0000166;GO:1901265;GO:0036094;GO:0003824;	binding;molecular_function;oxidoreductase activity, acting on CH-OH group of donors;oxidoreductase activity, acting on the CH-OH group of donors, NAD or NADP as acceptor;NAD binding;heterocyclic compound binding;organic cyclic compound binding;glycerol-3-phosphate dehydrogenase [NAD+] activity;oxidoreductase activity;coenzyme binding;cofactor binding;nucleotide binding;nucleoside phosphate bindin…	molecular_function
evm.TU.ctg331.37
evm.TU.ctg9.24				GO:0005488;GO:0003674;GO:0051539;GO:0051536;GO:0051540;GO:0048037;	binding;molecular_function;4 iron, 4 sulfur cluster binding;iron-sulfur cluster binding;metal cluster binding;cofactor binding;	molecular_function
evm.TU.ctg843.1
evm.TU.ctg1085.1	GO:0050794;GO:0050789;GO:0065007;GO:0051716;GO:0080090;GO:0051171;GO:0031323;GO:0009889;GO:0010556;GO:0031326;GO:2000112;GO:0060255;GO:0010468;GO:0051252;GO:0019222;GO:0006355;GO:1903506;GO:2001141;GO:0019219;GO:0006351;GO:0097659;GO:0032774;GO:0050896;GO:0034654;GO:0019438;GO:0018130;GO:1901362;GO:0016070;GO:0043412;GO:0009059;GO:0034645;GO:0010467;GO:0008150;GO:0009987;GO:0043170;GO:0044271;GO:…	regulation of cellular process;regulation of biological process;biological regulation;cellular response to stimulus;regulation of primary metabolic process;regulation of nitrogen compound metabolic process;regulation of cellular metabolic process;regulation of biosynthetic process;regulation of macromolecule biosynthetic process;regulation of cellular biosynthetic process;regulation of cellular m…	biological_process	GO:0005488;GO:0003676;GO:0003674;GO:0005515;GO:1901363;GO:0097159;GO:0097367;GO:0008134;GO:0016817;GO:0016818;GO:0008144;GO:0016462;GO:0017076;GO:0009378;GO:0017111;GO:0043167;GO:0035639;GO:0032555;GO:0016787;GO:0030554;GO:0032553;GO:0032559;GO:0000166;GO:1901265;GO:0005524;GO:0043168;GO:0003724;GO:0003723;GO:0036094;GO:0016740;GO:0003678;GO:0004386;GO:0016887;GO:0003824;	binding;nucleic acid binding;molecular_function;protein binding;heterocyclic compound binding;organic cyclic compound binding;carbohydrate derivative binding;transcription factor binding;hydrolase activity, acting on acid anhydrides;hydrolase activity, acting on acid anhydrides, in phosphorus-containing anhydrides;drug binding;pyrophosphatase activity;purine nucleotide binding;four-way junction h…	molecular_function
evm.TU.ctg1197.1
evm.TU.ctg765.10				GO:0003677;GO:0005488;GO:0003676;GO:0003674;GO:1901363;GO:0097159;	DNA binding;binding;nucleic acid binding;molecular_function;heterocyclic compound binding;organic cyclic compound binding;	molecular_function
evm.TU.ctg71.10	GO:0006464;GO:0036211;GO:0043412;GO:0008150;GO:0006468;GO:0009987;GO:0043170;GO:0019538;GO:1901564;GO:0006807;GO:0071704;GO:0006796;GO:0006793;GO:0016310;GO:0044260;GO:0044238;GO:0044267;GO:0044237;GO:0008152;	cellular protein modification process;protein modification process;macromolecule modification;biological_process;protein phosphorylation;cellular process;macromolecule metabolic process;protein metabolic process;organonitrogen compound metabolic process;nitrogen compound metabolic process;organic substance metabolic process;phosphate-containing compound metabolic process;phosphorus metabolic proc…	biological_process	GO:0005488;GO:0003674;GO:1901363;GO:0097159;GO:0097367;GO:0004672;GO:0016772;GO:0008144;GO:0016773;GO:0017076;GO:0016301;GO:0043167;GO:0035639;GO:0032555;GO:0030554;GO:0032553;GO:0032559;GO:0000166;GO:1901265;GO:0005524;GO:0043168;GO:0036094;GO:0016740;GO:0003824;	binding;molecular_function;heterocyclic compound binding;organic cyclic compound binding;carbohydrate derivative binding;protein kinase activity;transferase activity, transferring phosphorus-containing groups;drug binding;phosphotransferase activity, alcohol group as acceptor;purine nucleotide binding;kinase activity;ion binding;purine ribonucleoside triphosphate binding;purine ribonucleotide bin…	molecular_function
evm.TU.ctg290.13	GO:0006810;GO:0051234;GO:0051179;GO:0008150;GO:0009987;GO:0071702;GO:0002790;GO:0009306;GO:0033036;GO:0032940;GO:0071705;GO:0046903;GO:0015833;GO:0042886;GO:0015031;GO:0008104;GO:0045184;	transport;establishment of localization;localization;biological_process;cellular process;organic substance transport;peptide secretion;protein secretion;macromolecule localization;secretion by cell;nitrogen compound transport;secretion;peptide transport;amide transport;protein transport;protein localization;establishment of protein localization;	biological_process				GO:0016020;GO:0005575;GO:0005635;GO:0012505;GO:0031967;GO:0005643;GO:0044428;GO:0031975;GO:0005634;GO:0043231;GO:0043227;GO:0044422;GO:0044446;GO:0032991;GO:0005623;GO:0044464;GO:0043226;GO:0005622;GO:0043229;GO:0044424;	membrane;cellular_component;nuclear envelope;endomembrane system;organelle envelope;nuclear pore;nuclear part;envelope;nucleus;intracellular membrane-bounded organelle;membrane-bounded organelle;organelle part;intracellular organelle part;macromolecular complex;cell;cell part;organelle;intracellular;intracellular organelle;intracellular part;	cellular_component
evm.TU.ctg38.5				GO:0005488;GO:0003674;GO:0005515;	binding;molecular_function;protein binding;	molecular_function
evm.TU.ctg1492.1
evm.TU.ctg639.23							GO:0016021;GO:0031224;GO:0016020;GO:0005575;GO:0044425;	integral component of membrane;intrinsic component of membrane;membrane;cellular_component;membrane part;	cellular_component
evm.TU.ctg2615.1				GO:0005488;GO:0003674;GO:0005515;	binding;molecular_function;protein binding;	molecular_function
evm.TU.ctg345.15	GO:0050794;GO:0050789;GO:0065007;GO:0080090;GO:0051171;GO:0031323;GO:0009889;GO:0010556;GO:0031326;GO:2000112;GO:0060255;GO:0010468;GO:0051252;GO:0019222;GO:0006355;GO:1903506;GO:2001141;GO:0019219;GO:0006351;GO:0097659;GO:0032774;GO:0034654;GO:0019438;GO:0018130;GO:1901362;GO:0016070;GO:0009059;GO:0034645;GO:0010467;GO:0008150;GO:0009987;GO:0043170;GO:0044271;GO:0090304;GO:0006807;GO:0006725;GO:…	regulation of cellular process;regulation of biological process;biological regulation;regulation of primary metabolic process;regulation of nitrogen compound metabolic process;regulation of cellular metabolic process;regulation of biosynthetic process;regulation of macromolecule biosynthetic process;regulation of cellular biosynthetic process;regulation of cellular macromolecule biosynthetic proc…	biological_process	GO:0003677;GO:0043565;GO:0005488;GO:0003676;GO:0003700;GO:0003674;GO:1901363;GO:0097159;	DNA binding;sequence-specific DNA binding;binding;nucleic acid binding;transcription factor activity, sequence-specific DNA binding;molecular_function;heterocyclic compound binding;organic cyclic compound binding;	molecular_function
evm.TU.ctg7.20	GO:0050794;GO:0050789;GO:0065007;GO:0080090;GO:0051171;GO:0031323;GO:0009889;GO:0010556;GO:0031326;GO:2000112;GO:0060255;GO:0010468;GO:0051252;GO:0019222;GO:0006355;GO:1903506;GO:2001141;GO:0019219;GO:0006351;GO:0097659;GO:0032774;GO:0034654;GO:0019438;GO:0018130;GO:1901362;GO:0016070;GO:0009059;GO:0034645;GO:0010467;GO:0008150;GO:0009987;GO:0043170;GO:0044271;GO:0090304;GO:0006807;GO:0006725;GO:…	regulation of cellular process;regulation of biological process;biological regulation;regulation of primary metabolic process;regulation of nitrogen compound metabolic process;regulation of cellular metabolic process;regulation of biosynthetic process;regulation of macromolecule biosynthetic process;regulation of cellular biosynthetic process;regulation of cellular macromolecule biosynthetic proc…	biological_process	GO:0003677;GO:0005488;GO:0003676;GO:0003700;GO:0003674;GO:1901363;GO:0097159;	DNA binding;binding;nucleic acid binding;transcription factor activity, sequence-specific DNA binding;molecular_function;heterocyclic compound binding;organic cyclic compound binding;	molecular_function
evm.TU.ctg325.10
evm.TU.ctg2203.5	GO:0051716;GO:0050896;GO:0008150;GO:0009987;GO:0043170;GO:0090304;GO:0006807;GO:0006725;GO:0071704;GO:0046483;GO:1901360;GO:0006139;GO:0044260;GO:0044238;GO:0006950;GO:0034641;GO:0044237;GO:0033554;GO:0006974;GO:0008152;GO:0006281;GO:0006259;	cellular response to stimulus;response to stimulus;biological_process;cellular process;macromolecule metabolic process;nucleic acid metabolic process;nitrogen compound metabolic process;cellular aromatic compound metabolic process;organic substance metabolic process;heterocycle metabolic process;organic cyclic compound metabolic process;nucleobase-containing compound metabolic process;cellular ma…	biological_process	GO:0005488;GO:0003674;GO:0003908;GO:0008172;GO:0005509;GO:0043169;GO:0046872;GO:0043167;GO:0008168;GO:0016740;GO:0016741;GO:0003824;	binding;molecular_function;methylated-DNA-[protein]-cysteine S-methyltransferase activity;S-methyltransferase activity;calcium ion binding;cation binding;metal ion binding;ion binding;methyltransferase activity;transferase activity;transferase activity, transferring one-carbon groups;catalytic activity;	molecular_function
evm.TU.ctg148.7
evm.TU.ctg1028.3	GO:0034654;GO:0019438;GO:0005975;GO:0018130;GO:1901362;GO:0017144;GO:1901135;GO:1901137;GO:0006164;GO:0072522;GO:0009152;GO:0008150;GO:0009260;GO:0046390;GO:0006754;GO:0009987;GO:0009165;GO:1901293;GO:0090407;GO:0044271;GO:1901564;GO:0006163;GO:0009142;GO:0009145;GO:0009201;GO:0009206;GO:0009127;GO:0009168;GO:0072521;GO:0009150;GO:0019693;GO:0009259;GO:0009156;GO:0006753;GO:0006807;GO:0006725;GO:…	nucleobase-containing compound biosynthetic process;aromatic compound biosynthetic process;carbohydrate metabolic process;heterocycle biosynthetic process;organic cyclic compound biosynthetic process;drug metabolic process;carbohydrate derivative metabolic process;carbohydrate derivative biosynthetic process;purine nucleotide biosynthetic process;purine-containing compound biosynthetic process;pu…	biological_process	GO:0003674;GO:0008443;GO:0019200;GO:0003872;GO:0016772;GO:0016773;GO:0016301;GO:0016740;GO:0003824;	molecular_function;phosphofructokinase activity;carbohydrate kinase activity;6-phosphofructokinase activity;transferase activity, transferring phosphorus-containing groups;phosphotransferase activity, alcohol group as acceptor;kinase activity;transferase activity;catalytic activity;	molecular_function
evm.TU.ctg637.4	GO:0007186;GO:0050794;GO:0050789;GO:0065007;GO:0007154;GO:0023052;GO:0007165;GO:0051716;GO:0006351;GO:0097659;GO:0032774;GO:0050896;GO:0034654;GO:0019438;GO:0018130;GO:1901362;GO:0035556;GO:0016070;GO:0009059;GO:0034645;GO:0010467;GO:0008150;GO:0009987;GO:0043170;GO:0007205;GO:0044271;GO:0006366;GO:0090304;GO:0006807;GO:0006725;GO:1901576;GO:0071704;GO:0009058;GO:0046483;GO:0044249;GO:1901360;GO:…	G-protein coupled receptor signaling pathway;regulation of cellular process;regulation of biological process;biological regulation;cell communication;signaling;signal transduction;cellular response to stimulus;transcription, DNA-templated;nucleic acid-templated transcription;RNA biosynthetic process;response to stimulus;nucleobase-containing compound biosynthetic process;aromatic compound biosynt…	biological_process	GO:0003677;GO:0005488;GO:0003676;GO:0003674;GO:0034062;GO:1901363;GO:0097159;GO:0003899;GO:0016779;GO:0004143;GO:0016772;GO:0016773;GO:0016301;GO:0016740;GO:0003824;	DNA binding;binding;nucleic acid binding;molecular_function;RNA polymerase activity;heterocyclic compound binding;organic cyclic compound binding;DNA-directed RNA polymerase activity;nucleotidyltransferase activity;diacylglycerol kinase activity;transferase activity, transferring phosphorus-containing groups;phosphotransferase activity, alcohol group as acceptor;kinase activity;transferase activi…	molecular_function	GO:0005575;GO:0031981;GO:0031974;GO:0043233;GO:0070013;GO:0005654;GO:0044451;GO:0044428;GO:0005667;GO:0005634;GO:0044798;GO:0043231;GO:0043227;GO:0044422;GO:1902494;GO:0016591;GO:0090575;GO:0044446;GO:0000428;GO:0030880;GO:0055029;GO:0032991;GO:0005623;GO:0044464;GO:0005672;GO:0061695;GO:0043226;GO:0005622;GO:0043229;GO:1990234;GO:0044424;	cellular_component;nuclear lumen;membrane-enclosed lumen;organelle lumen;intracellular organelle lumen;nucleoplasm;nucleoplasm part;nuclear part;transcription factor complex;nucleus;nuclear transcription factor complex;intracellular membrane-bounded organelle;membrane-bounded organelle;organelle part;catalytic complex;DNA-directed RNA polymerase II, holoenzyme;RNA polymerase II transcription fact…	cellular_component
evm.TU.ctg977.4	GO:0008150;GO:0009987;GO:0071704;GO:0044238;GO:0055114;GO:0044237;GO:0008152;GO:0044281;GO:0006629;GO:0006631;GO:0044255;GO:0006082;GO:0043436;GO:0032787;GO:0019752;	biological_process;cellular process;organic substance metabolic process;primary metabolic process;oxidation-reduction process;cellular metabolic process;metabolic process;small molecule metabolic process;lipid metabolic process;fatty acid metabolic process;cellular lipid metabolic process;organic acid metabolic process;oxoacid metabolic process;monocarboxylic acid metabolic process;carboxylic aci…	biological_process	GO:0005488;GO:0003674;GO:0016614;GO:0016616;GO:0051287;GO:1901363;GO:0097159;GO:0003857;GO:0004616;GO:0016491;GO:0050662;GO:0048037;GO:0000166;GO:1901265;GO:0036094;GO:0003824;	binding;molecular_function;oxidoreductase activity, acting on CH-OH group of donors;oxidoreductase activity, acting on the CH-OH group of donors, NAD or NADP as acceptor;NAD binding;heterocyclic compound binding;organic cyclic compound binding;3-hydroxyacyl-CoA dehydrogenase activity;phosphogluconate dehydrogenase (decarboxylating) activity;oxidoreductase activity;coenzyme binding;cofactor bindin…	molecular_function
evm.TU.ctg1514.5
evm.TU.ctg400.15	GO:0006464;GO:0036211;GO:0043412;GO:0008150;GO:0006468;GO:0009987;GO:0043170;GO:0019538;GO:1901564;GO:0006807;GO:0071704;GO:0006796;GO:0006793;GO:0016310;GO:0044260;GO:0044238;GO:0044267;GO:0044237;GO:0008152;	cellular protein modification process;protein modification process;macromolecule modification;biological_process;protein phosphorylation;cellular process;macromolecule metabolic process;protein metabolic process;organonitrogen compound metabolic process;nitrogen compound metabolic process;organic substance metabolic process;phosphate-containing compound metabolic process;phosphorus metabolic proc…	biological_process	GO:0005488;GO:0003674;GO:1901363;GO:0097159;GO:0097367;GO:0004672;GO:0016772;GO:0008144;GO:0016773;GO:0017076;GO:0016301;GO:0043167;GO:0035639;GO:0032555;GO:0030554;GO:0032553;GO:0032559;GO:0000166;GO:1901265;GO:0005524;GO:0043168;GO:0036094;GO:0016740;GO:0003824;	binding;molecular_function;heterocyclic compound binding;organic cyclic compound binding;carbohydrate derivative binding;protein kinase activity;transferase activity, transferring phosphorus-containing groups;drug binding;phosphotransferase activity, alcohol group as acceptor;purine nucleotide binding;kinase activity;ion binding;purine ribonucleoside triphosphate binding;purine ribonucleotide bin…	molecular_function
evm.TU.ctg887.7	GO:0006869;GO:0010876;GO:0006810;GO:0051234;GO:0051179;GO:0042157;GO:0008150;GO:0043170;GO:0019538;GO:0071702;GO:1901564;GO:0006807;GO:0071704;GO:0044238;GO:0033036;GO:0008152;	lipid transport;lipid localization;transport;establishment of localization;localization;lipoprotein metabolic process;biological_process;macromolecule metabolic process;protein metabolic process;organic substance transport;organonitrogen compound metabolic process;nitrogen compound metabolic process;organic substance metabolic process;primary metabolic process;macromolecule localization;metabolic…	biological_process	GO:0005488;GO:0008289;GO:0003674;	binding;lipid binding;molecular_function;	molecular_function	GO:0005575;GO:0005576;	cellular_component;extracellular region;	cellular_component
evm.TU.ctg664.16				GO:0005488;GO:0003674;GO:1901363;GO:0097159;GO:0043169;GO:0046872;GO:0097367;GO:0008144;GO:0008716;GO:0017076;GO:0043167;GO:0035639;GO:0032555;GO:0030554;GO:0016874;GO:0032553;GO:0032559;GO:0000166;GO:1901265;GO:0005524;GO:0016879;GO:0043168;GO:0016881;GO:0036094;GO:0003824;	binding;molecular_function;heterocyclic compound binding;organic cyclic compound binding;cation binding;metal ion binding;carbohydrate derivative binding;drug binding;D-alanine-D-alanine ligase activity;purine nucleotide binding;ion binding;purine ribonucleoside triphosphate binding;purine ribonucleotide binding;adenyl nucleotide binding;ligase activity;ribonucleotide binding;adenyl ribonucleotid…	molecular_function
evm.TU.ctg53.15				GO:0003677;GO:0005488;GO:0003676;GO:0003674;GO:1901363;GO:0097159;GO:0003697;	DNA binding;binding;nucleic acid binding;molecular_function;heterocyclic compound binding;organic cyclic compound binding;single-stranded DNA binding;	molecular_function	GO:0070188;	Stn1-Ten1 complex;	cellular_component
evm.TU.ctg106.12
evm.TU.ctg994.12	GO:0005975;GO:0009059;GO:0034645;GO:0010467;GO:0008150;GO:0009987;GO:0043170;GO:0019538;GO:0044271;GO:1901564;GO:0006807;GO:1901576;GO:0071704;GO:0009058;GO:0044249;GO:0044260;GO:0044238;GO:0044267;GO:0034641;GO:0044237;GO:0008152;GO:1901566;GO:0006518;GO:0043603;GO:0006412;GO:0043043;GO:0043604;	carbohydrate metabolic process;macromolecule biosynthetic process;cellular macromolecule biosynthetic process;gene expression;biological_process;cellular process;macromolecule metabolic process;protein metabolic process;cellular nitrogen compound biosynthetic process;organonitrogen compound metabolic process;nitrogen compound metabolic process;organic substance biosynthetic process;organic substa…	biological_process	GO:0005488;GO:0003674;GO:0030246;GO:0005198;GO:0003735;	binding;molecular_function;carbohydrate binding;structural molecule activity;structural constituent of ribosome;	molecular_function	GO:0005575;GO:0043228;GO:0043232;GO:0044444;GO:0032991;GO:0005737;GO:0005623;GO:0044464;GO:0043226;GO:0005622;GO:0043229;GO:0044424;GO:0005840;	cellular_component;non-membrane-bounded organelle;intracellular non-membrane-bounded organelle;cytoplasmic part;macromolecular complex;cytoplasm;cell;cell part;organelle;intracellular;intracellular organelle;intracellular part;ribosome;	cellular_component
evm.TU.ctg10.26				GO:0005488;GO:0003674;GO:0005515;	binding;molecular_function;protein binding;	molecular_function
evm.TU.ctg639.21
evm.TU.ctg30.2				GO:0005488;GO:0003674;GO:0005515;GO:0046983;	binding;molecular_function;protein binding;protein dimerization activity;	molecular_function
evm.TU.ctg612.35
evm.TU.ctg1092.1	GO:0050794;GO:0050789;GO:0065007;GO:0007154;GO:0023052;GO:0007165;GO:0051716;GO:0050896;GO:0008150;GO:0009987;	regulation of cellular process;regulation of biological process;biological regulation;cell communication;signaling;signal transduction;cellular response to stimulus;response to stimulus;biological_process;cellular process;	biological_process
evm.TU.ctg965.2	GO:0006464;GO:0036211;GO:0043412;GO:0008150;GO:0006468;GO:0009987;GO:0043170;GO:0019538;GO:1901564;GO:0006807;GO:0071704;GO:0006796;GO:0006793;GO:0016310;GO:0044260;GO:0044238;GO:0044267;GO:0044237;GO:0008152;	cellular protein modification process;protein modification process;macromolecule modification;biological_process;protein phosphorylation;cellular process;macromolecule metabolic process;protein metabolic process;organonitrogen compound metabolic process;nitrogen compound metabolic process;organic substance metabolic process;phosphate-containing compound metabolic process;phosphorus metabolic proc…	biological_process	GO:0005488;GO:0003674;GO:0004197;GO:0008233;GO:1901363;GO:0097159;GO:0008238;GO:0008234;GO:0070011;GO:0004175;GO:0097367;GO:0004672;GO:0008242;GO:0016772;GO:0008144;GO:0016773;GO:0017076;GO:0016301;GO:0043167;GO:0035639;GO:0032555;GO:0016787;GO:0030554;GO:0032553;GO:0032559;GO:0000166;GO:1901265;GO:0005524;GO:0043168;GO:0036094;GO:0016740;GO:0003824;	binding;molecular_function;cysteine-type endopeptidase activity;peptidase activity;heterocyclic compound binding;organic cyclic compound binding;exopeptidase activity;cysteine-type peptidase activity;peptidase activity, acting on L-amino acid peptides;endopeptidase activity;carbohydrate derivative binding;protein kinase activity;omega peptidase activity;transferase activity, transferring phosphor…	molecular_function
evm.TU.ctg112.17
evm.TU.ctg107.25				GO:0005488;GO:0003674;GO:0043169;GO:0046872;GO:0043167;	binding;molecular_function;cation binding;metal ion binding;ion binding;	molecular_function
evm.TU.ctg589.9	GO:0051604;GO:0016485;GO:0006508;GO:0010467;GO:0008150;GO:0043170;GO:0019538;GO:1901564;GO:0030908;GO:0006807;GO:0071704;GO:0044238;GO:0008152;	protein maturation;protein processing;proteolysis;gene expression;biological_process;macromolecule metabolic process;protein metabolic process;organonitrogen compound metabolic process;protein splicing;nitrogen compound metabolic process;organic substance metabolic process;primary metabolic process;metabolic process;	biological_process	GO:0003677;GO:0005488;GO:0003676;GO:0003674;GO:1901363;GO:0097159;GO:0004519;GO:0004518;GO:0016787;GO:0016788;GO:0003824;	DNA binding;binding;nucleic acid binding;molecular_function;heterocyclic compound binding;organic cyclic compound binding;endonuclease activity;nuclease activity;hydrolase activity;hydrolase activity, acting on ester bonds;catalytic activity;	molecular_function
evm.TU.ctg804.4	GO:0008643;GO:0006810;GO:0051234;GO:0051179;GO:0008150;GO:0071702;	carbohydrate transport;transport;establishment of localization;localization;biological_process;organic substance transport;	biological_process	GO:0015077;GO:0015291;GO:0022857;GO:0015075;GO:0005215;GO:0015318;GO:0015293;GO:0015294;GO:0008324;GO:0022890;GO:0015078;GO:0015144;GO:0005351;GO:0005402;GO:0015295;GO:0003674;GO:0022804;	monovalent inorganic cation transmembrane transporter activity;secondary active transmembrane transporter activity;transmembrane transporter activity;ion transmembrane transporter activity;transporter activity;inorganic solute uptake transmembrane transporter activity;symporter activity;solute:cation symporter activity;cation transmembrane transporter activity;inorganic cation transmembrane trans…	molecular_function	GO:0016021;GO:0031224;GO:0016020;GO:0005575;GO:0044425;GO:0044431;GO:0005794;GO:0000139;GO:0098791;GO:0012505;GO:0031984;GO:0031090;GO:0098588;GO:0043231;GO:0043227;GO:0044422;GO:0044446;GO:0044444;GO:0005737;GO:0005623;GO:0044464;GO:0043226;GO:0005622;GO:0043229;GO:0044424;	integral component of membrane;intrinsic component of membrane;membrane;cellular_component;membrane part;Golgi apparatus part;Golgi apparatus;Golgi membrane;Golgi subcompartment;endomembrane system;organelle subcompartment;organelle membrane;bounding membrane of organelle;intracellular membrane-bounded organelle;membrane-bounded organelle;organelle part;intracellular organelle part;cytoplasmic pa…	cellular_component
[truncated: 219 more rows]

## Sheet: R5-R30
integrated gene	GO_accession	Description	Term_type	GO_accession	Description	Term_type	GO_accession	Description	Term_type
[truncated: 850 more rows]
